# Supplementary material for: catena-Poly[[(2,2′-bipyridine)­manganese(II)]-μ3-4,4′-sulfonyl­dibenzoato]
Source: Acta Crystallogr Sect E Struct Rep Online. 2011 May 7;67(Pt 6):m712. doi: 10.1107/S160053681101631X (PMC3120441; doi:10.1107/S160053681101631X)
Supplement: Supplementary file 1 [file e-67-0m712-sup1.cif]

##############################################################################
#                                                                            #
# This CIF contains the data in a paper accepted for publication in          #
# Acta Crystallographica Section E. It conforms to the requirements of       #
# Notes for Authors for Acta Crystallographica Section E, and has been       #
# peer reviewed under the auspices of the IUCr Commission on Journals.       #
#                                                                            #
# Full details of the Crystallographic Information File format               #
# are given in the paper "The Crystallographic Information File (CIF):       #
# a New Standard Archive File for Crystallography" by S. R. Hall, F. H.      #
# Allen and I. D. Brown [Acta Cryst. (1991), A47, 655-685].                  #
#                                                                            #
# The current version of the core CIF dictionary is obtainable from          #
# ftp://ftp.iucr.org/pub/cif_core.dic.                                       #
#                                                                            #
# Software is freely available for graphical display of the structure(s)     #
# in this CIF. For information consult the CIF software page                 #
# http://www.iucr.org/resources/cif/software.                                #
#                                                                            #
# This file may be used for bona fide research purposes within the           #
# scientific community so long as proper attribution is given to the journal # 
# article from which it was obtained.                                        #
#                                                                            #
##############################################################################
data_I
_audit_creation_method     SHELXL-97
_chemical_name_systematic
;
<i>catena</i>-Poly[[(2,2'-bipyridine)manganese(II)]-\m~3~-4,4'-
sulfonyldibenzoato]
;
_chemical_name_common     ?
_chemical_formula_moiety     'C24 H16 Mn N2 O6 S'
_chemical_formula_sum     'C24 H16 Mn N2 O6 S'
_chemical_formula_iupac     '[Mn (C14 H8 O6 S) (C10 H8 N2)]'
_chemical_formula_weight     515.39
_chemical_melting_point     ?
_symmetry_cell_setting     monoclinic
_symmetry_space_group_name_H-M     'P 21/c'
_symmetry_space_group_name_hall     '-P 2ybc'
loop_
    _symmetry_equiv_pos_as_xyz
    'x, y, z'
    '-x, y+1/2, -z+1/2'
    '-x, -y, -z'
    'x, -y-1/2, z-1/2'
_cell_length_a     12.302(3)
_cell_length_b     15.386(3)
_cell_length_c     12.255(3)
_cell_angle_alpha     90.00
_cell_angle_beta     111.06(3)
_cell_angle_gamma     90.00
_cell_volume     2164.7(10)
_cell_formula_units_Z     4
_cell_measurement_reflns_used     17821
_cell_measurement_theta_min     3.19
_cell_measurement_theta_max     26.00
_cell_measurement_temperature     293(2)
_exptl_crystal_description     'block'
_exptl_crystal_colour     'yellow'
_exptl_crystal_size_max     0.52
_exptl_crystal_size_mid     0.47
_exptl_crystal_size_min     0.23
_exptl_crystal_density_diffrn     1.581
_exptl_crystal_density_meas     ?
_exptl_crystal_density_method     'not measured'
_exptl_crystal_F_000     1052
_exptl_absorpt_coefficient_mu     0.752
_exptl_absorpt_correction_type     multi-scan
_exptl_absorpt_process_details     '(ABSCOR; Higashi, 1995)'
_exptl_absorpt_correction_T_min     0.6957
_exptl_absorpt_correction_T_max     0.8460
_exptl_special_details
;
;
_diffrn_ambient_temperature     293(2)
_diffrn_radiation_type     MoK\a
_diffrn_radiation_wavelength     0.71073
_diffrn_radiation_source     'fine-focus sealed tube'
_diffrn_radiation_monochromator     graphite
_diffrn_measurement_device_type     'Rigaku R-AXIS RAPID IP'
_diffrn_measurement_method     'Oscillation'
_diffrn_detector_area_resol_mean     '100x100 microns'
_diffrn_reflns_number     17821
_diffrn_reflns_av_R_equivalents     0.0705
_diffrn_reflns_av_sigmaI/netI     0.0617
_diffrn_reflns_theta_min     3.19
_diffrn_reflns_theta_max     26.00
_diffrn_reflns_theta_full     26.00
_diffrn_measured_fraction_theta_max     0.986
_diffrn_measured_fraction_theta_full     0.986
_diffrn_reflns_limit_h_min     -14
_diffrn_reflns_limit_h_max     15
_diffrn_reflns_limit_k_min     -18
_diffrn_reflns_limit_k_max     18
_diffrn_reflns_limit_l_min     -14
_diffrn_reflns_limit_l_max     15
_diffrn_standards_number     ?
_diffrn_standards_interval_count     ?
_diffrn_standards_interval_time     ?
_diffrn_standards_decay_%     ?
_refine_special_details
;
Refinement of <i>F</i>^2^ against ALL reflections. The weighted <i>R</i>-factor
<i>wR</i> and goodness of fit <i>S</i> are based on <i>F</i>^2^, conventional
<i>R</i>-factors <i>R</i> are based on <i>F</i>, with <i>F</i> set to zero for
negative <i>F</i>^2^. The threshold expression of <i>F</i>^2^ >
\s(<i>F</i>^2^) is used only for calculating <i>R</i>-factors(gt) <i>etc</i>.
and is not relevant to the choice of reflections for refinement.
<i>R</i>-factors based on <i>F</i>^2^ are statistically about twice as large
as those based on <i>F</i>, and <i>R</i>- factors based on ALL data will be
even larger.
;
_reflns_number_total     4193
_reflns_number_gt     3209
_reflns_threshold_expression     I>2\s(I)
_refine_ls_structure_factor_coef     Fsqd
_refine_ls_matrix_type     full
_refine_ls_R_factor_all     0.0686
_refine_ls_R_factor_gt     0.0482
_refine_ls_wR_factor_gt     0.1183
_refine_ls_wR_factor_ref     0.1301
_refine_ls_goodness_of_fit_ref     1.056
_refine_ls_restrained_S_all     1.056
_refine_ls_number_reflns     4193
_refine_ls_number_parameters     307
_refine_ls_number_restraints     0
_refine_ls_hydrogen_treatment     constr
_refine_ls_weighting_scheme     calc
_refine_ls_weighting_details
                 'calc w=1/[\s^2^(Fo^2^)+(0.0730P)^2^] where P=(Fo^2^+2Fc^2^)/3'
_atom_sites_solution_hydrogens     geom
_atom_sites_solution_primary     direct
_atom_sites_solution_secondary     difmap
_refine_ls_shift/su_max     0.000
_refine_ls_shift/su_mean     0.000
_refine_diff_density_max     0.355
_refine_diff_density_min     -0.453
_refine_ls_extinction_method     none
_refine_ls_extinction_coef     ?
loop_
    _atom_type_symbol
    _atom_type_description
    _atom_type_scat_dispersion_real
    _atom_type_scat_dispersion_imag
    _atom_type_scat_source
    'C' 'C' 0.0033 0.0016
                         'International Tables Vol C Tables 4.2.6.8 and 6.1.1.4'
    'H' 'H' 0.0000 0.0000
                         'International Tables Vol C Tables 4.2.6.8 and 6.1.1.4'
    'N' 'N' 0.0061 0.0033
                         'International Tables Vol C Tables 4.2.6.8 and 6.1.1.4'
    'O' 'O' 0.0106 0.0060
                         'International Tables Vol C Tables 4.2.6.8 and 6.1.1.4'
    'S' 'S' 0.1246 0.1234
                         'International Tables Vol C Tables 4.2.6.8 and 6.1.1.4'
    'Mn' 'Mn' 0.3368 0.7283
                         'International Tables Vol C Tables 4.2.6.8 and 6.1.1.4'
_computing_data_collection     'PROCESS-AUTO (Rigaku, 1998)'
_computing_cell_refinement     'PROCESS-AUTO (Rigaku, 1998)'
_computing_data_reduction     'CrystalStructure (Rigaku/MSC, 2002)'
_computing_structure_solution     'SHELXS97 (Sheldrick, 2008)'
_computing_structure_refinement     'SHELXL97 (Sheldrick, 2008)'
_computing_molecular_graphics     'SHELXTL-Plus (Sheldrick, 2008)'
_computing_publication_material     'SHELXL97 (Sheldrick, 2008)'
loop_
    _atom_site_type_symbol
    _atom_site_label
    _atom_site_fract_x
    _atom_site_fract_y
    _atom_site_fract_z
    _atom_site_U_iso_or_equiv
    _atom_site_adp_type
    _atom_site_calc_flag
    _atom_site_refinement_flags
    _atom_site_occupancy
    _atom_site_symmetry_multiplicity
    _atom_site_disorder_assembly
    _atom_site_disorder_group
    Mn Mn1 0.49352(4) 0.02781(3) 0.15966(4) 0.02695(16) Uani d . 1 1 . .
    S S1 1.01353(7) 0.35180(5) 0.61927(7) 0.0286(2) Uani d . 1 1 . .
    O O1 0.6349(2) 0.11853(15) 0.18823(19) 0.0401(6) Uani d . 1 1 . .
    O O2 0.5179(2) 0.15851(15) 0.2796(2) 0.0443(6) Uani d . 1 1 . .
    O O3 1.45788(19) 0.08393(14) 0.91298(19) 0.0345(5) Uani d . 1 1 . .
    O O4 1.3476(2) 0.07830(16) 1.0213(2) 0.0424(6) Uani d . 1 1 . .
    O O5 1.0677(2) 0.40116(14) 0.5534(2) 0.0388(6) Uani d . 1 1 . .
    O O6 0.9747(2) 0.39560(15) 0.7020(2) 0.0411(6) Uani d . 1 1 . .
    N N1 0.3794(2) -0.03320(16) 0.2443(2) 0.0304(6) Uani d . 1 1 . .
    N N2 0.6113(2) -0.03030(17) 0.3370(2) 0.0333(6) Uani d . 1 1 . .
    C C1 0.2629(3) -0.0305(2) 0.1955(3) 0.0359(8) Uani d . 1 1 . .
    H H1A 0.2291 -0.0036 0.1232 0.043 Uiso calc R 1 1 . .
    C C2 0.1911(3) -0.0662(2) 0.2481(4) 0.0466(9) Uani d . 1 1 . .
    H H2A 0.1105 -0.0629 0.2127 0.056 Uiso calc R 1 1 . .
    C C3 0.2424(4) -0.1066(3) 0.3542(4) 0.0549(11) Uani d . 1 1 . .
    H H3A 0.1965 -0.1319 0.3915 0.066 Uiso calc R 1 1 . .
    C C4 0.3608(4) -0.1097(2) 0.4049(3) 0.0510(10) Uani d . 1 1 . .
    H H4A 0.3958 -0.1364 0.4772 0.061 Uiso calc R 1 1 . .
    C C5 0.4288(3) -0.0729(2) 0.3485(3) 0.0340(7) Uani d . 1 1 . .
    C C6 0.5580(3) -0.0731(2) 0.3980(3) 0.0361(8) Uani d . 1 1 . .
    C C7 0.6211(4) -0.1156(3) 0.5023(3) 0.0588(11) Uani d . 1 1 . .
    H H7A 0.5834 -0.1453 0.5445 0.071 Uiso calc R 1 1 . .
    C C8 0.7400(4) -0.1125(3) 0.5405(4) 0.0697(13) Uani d . 1 1 . .
    H H8A 0.7837 -0.1406 0.6095 0.084 Uiso calc R 1 1 . .
    C C9 0.7959(4) -0.0685(3) 0.4788(3) 0.0536(10) Uani d . 1 1 . .
    H H9A 0.8768 -0.0656 0.5048 0.064 Uiso calc R 1 1 . .
    C C10 0.7275(3) -0.0287(2) 0.3766(3) 0.0412(8) Uani d . 1 1 . .
    H H10A 0.7641 0.0008 0.3331 0.049 Uiso calc R 1 1 . .
    C C11 0.7107(3) 0.21431(19) 0.3492(3) 0.0285(7) Uani d . 1 1 . .
    C C12 0.6908(3) 0.2744(2) 0.4254(3) 0.0321(7) Uani d . 1 1 . .
    H H12A 0.6148 0.2872 0.4187 0.039 Uiso calc R 1 1 . .
    C C13 0.7820(3) 0.3151(2) 0.5103(3) 0.0305(7) Uani d . 1 1 . .
    H H13A 0.7683 0.3549 0.5609 0.037 Uiso calc R 1 1 . .
    C C14 0.8948(3) 0.2955(2) 0.5190(2) 0.0262(6) Uani d . 1 1 . .
    C C15 0.9163(3) 0.2374(2) 0.4434(3) 0.0338(7) Uani d . 1 1 . .
    H H15A 0.9924 0.2255 0.4495 0.041 Uiso calc R 1 1 . .
    C C16 0.8244(3) 0.1971(2) 0.3591(3) 0.0336(7) Uani d . 1 1 . .
    H H16A 0.8387 0.1578 0.3081 0.040 Uiso calc R 1 1 . .
    C C17 1.1132(3) 0.26961(19) 0.6961(2) 0.0260(6) Uani d . 1 1 . .
    C C18 1.2271(3) 0.2711(2) 0.6983(3) 0.0305(7) Uani d . 1 1 . .
    H H18A 1.2484 0.3092 0.6506 0.037 Uiso calc R 1 1 . .
    C C19 1.3081(3) 0.2150(2) 0.7727(3) 0.0291(7) Uani d . 1 1 . .
    H H19A 1.3840 0.2146 0.7738 0.035 Uiso calc R 1 1 . .
    C C20 1.2769(3) 0.15883(19) 0.8460(3) 0.0284(7) Uani d . 1 1 . .
    C C21 1.1625(3) 0.1570(2) 0.8407(3) 0.0338(7) Uani d . 1 1 . .
    H H21A 1.1410 0.1189 0.8883 0.041 Uiso calc R 1 1 . .
    C C22 1.0801(3) 0.2115(2) 0.7651(3) 0.0349(8) Uani d . 1 1 . .
    H H22A 1.0030 0.2093 0.7606 0.042 Uiso calc R 1 1 . .
    C C23 0.6138(3) 0.1627(2) 0.2652(3) 0.0332(7) Uani d . 1 1 . .
    C C24 1.3668(3) 0.10263(19) 0.9323(3) 0.0300(7) Uani d . 1 1 . .
loop_
    _atom_site_aniso_label
    _atom_site_aniso_U_11
    _atom_site_aniso_U_22
    _atom_site_aniso_U_33
    _atom_site_aniso_U_12
    _atom_site_aniso_U_13
    _atom_site_aniso_U_23
    Mn1 0.0240(3) 0.0330(3) 0.0205(3) 0.0005(2) 0.0039(2) 0.00292(18)
    S1 0.0243(4) 0.0299(4) 0.0269(4) -0.0003(3) 0.0035(3) 0.0001(3)
    O1 0.0451(15) 0.0457(14) 0.0293(12) -0.0120(12) 0.0130(12) -0.0043(10)
    O2 0.0273(13) 0.0462(15) 0.0557(16) -0.0033(11) 0.0103(13) -0.0072(12)
    O3 0.0287(13) 0.0368(13) 0.0346(13) 0.0064(10) 0.0071(11) 0.0001(9)
    O4 0.0376(14) 0.0558(16) 0.0307(13) 0.0051(12) 0.0084(12) 0.0147(11)
    O5 0.0340(13) 0.0359(13) 0.0423(13) -0.0044(10) 0.0085(12) 0.0096(10)
    O6 0.0385(14) 0.0440(14) 0.0378(13) 0.0024(11) 0.0101(12) -0.0103(11)
    N1 0.0351(16) 0.0321(15) 0.0237(13) 0.0026(12) 0.0104(13) 0.0033(10)
    N2 0.0330(16) 0.0319(14) 0.0277(14) 0.0032(12) 0.0021(13) 0.0042(11)
    C1 0.034(2) 0.0343(18) 0.0365(19) 0.0025(15) 0.0096(17) 0.0032(14)
    C2 0.041(2) 0.044(2) 0.061(2) -0.0047(17) 0.026(2) 0.0050(18)
    C3 0.063(3) 0.053(2) 0.061(3) -0.010(2) 0.037(2) 0.009(2)
    C4 0.063(3) 0.052(2) 0.042(2) -0.002(2) 0.023(2) 0.0146(18)
    C5 0.044(2) 0.0303(17) 0.0280(16) -0.0021(15) 0.0130(16) 0.0014(13)
    C6 0.044(2) 0.0348(18) 0.0235(16) 0.0024(15) 0.0051(16) 0.0065(13)
    C7 0.060(3) 0.068(3) 0.039(2) 0.007(2) 0.006(2) 0.0247(19)
    C8 0.062(3) 0.080(3) 0.046(3) 0.010(3) -0.007(2) 0.026(2)
    C9 0.039(2) 0.056(2) 0.046(2) 0.0076(19) -0.0093(19) 0.0027(19)
    C10 0.035(2) 0.043(2) 0.0373(19) 0.0025(16) 0.0027(18) -0.0021(15)
    C11 0.0275(17) 0.0286(16) 0.0259(16) -0.0025(13) 0.0051(14) 0.0048(12)
    C12 0.0255(17) 0.0351(18) 0.0340(17) 0.0016(14) 0.0086(15) 0.0032(13)
    C13 0.0268(17) 0.0313(16) 0.0318(17) 0.0047(13) 0.0087(15) 0.0026(13)
    C14 0.0219(16) 0.0326(16) 0.0198(14) -0.0002(13) 0.0022(13) 0.0029(12)
    C15 0.0238(17) 0.0431(19) 0.0352(18) 0.0014(15) 0.0115(15) -0.0003(14)
    C16 0.0306(18) 0.0398(18) 0.0292(17) -0.0008(15) 0.0093(16) -0.0057(13)
    C17 0.0220(16) 0.0310(16) 0.0208(15) 0.0010(13) 0.0025(13) 0.0013(12)
    C18 0.0305(18) 0.0329(17) 0.0291(17) -0.0033(14) 0.0118(15) 0.0022(13)
    C19 0.0220(16) 0.0342(17) 0.0308(16) -0.0031(13) 0.0092(14) -0.0008(13)
    C20 0.0298(17) 0.0326(17) 0.0203(15) 0.0005(13) 0.0059(14) 0.0007(12)
    C21 0.0296(18) 0.0421(19) 0.0273(17) -0.0027(15) 0.0070(15) 0.0087(14)
    C22 0.0224(17) 0.049(2) 0.0330(18) -0.0004(15) 0.0097(15) 0.0080(15)
    C23 0.0331(19) 0.0301(17) 0.0304(17) -0.0010(14) 0.0042(16) 0.0046(13)
    C24 0.0276(17) 0.0313(17) 0.0265(16) -0.0021(14) 0.0043(14) -0.0009(13)
_geom_special_details
;
All e.s.d.'s (except the e.s.d. in the dihedral angle between two l.s. planes)
are estimated using the full covariance matrix. The cell e.s.d.'s are taken
into account individually in the estimation of e.s.d.'s in distances, angles
and torsion angles; correlations between e.s.d.'s in cell parameters are only
used when they are defined by crystal symmetry. An approximate (isotropic)
treatment of cell e.s.d.'s is used for estimating e.s.d.'s involving l.s.
planes.
;
loop_
    _geom_bond_atom_site_label_1
    _geom_bond_atom_site_label_2
    _geom_bond_site_symmetry_2
    _geom_bond_distance
    _geom_bond_publ_flag
    Mn1 O3 3_756 2.119(2) ?
    Mn1 O4 1_454 2.125(3) ?
    Mn1 O1 . 2.159(2) ?
    Mn1 N1 . 2.230(2) ?
    Mn1 N2 . 2.315(3) ?
    Mn1 O2 . 2.445(2) ?
    Mn1 C23 . 2.607(3) ?
    S1 O6 . 1.434(2) ?
    S1 O5 . 1.435(2) ?
    S1 C14 . 1.761(3) ?
    S1 C17 . 1.777(3) ?
    O1 C23 . 1.263(4) ?
    O2 C23 . 1.256(4) ?
    O3 C24 . 1.259(4) ?
    O3 Mn1 3_756 2.119(2) ?
    O4 C24 . 1.252(4) ?
    O4 Mn1 1_656 2.125(3) ?
    N1 C1 . 1.341(4) ?
    N1 C5 . 1.347(4) ?
    N2 C6 . 1.333(4) ?
    N2 C10 . 1.335(4) ?
    C1 C2 . 1.381(4) ?
    C1 H1A . 0.9300 ?
    C2 C3 . 1.374(6) ?
    C2 H2A . 0.9300 ?
    C3 C4 . 1.363(6) ?
    C3 H3A . 0.9300 ?
    C4 C5 . 1.383(5) ?
    C4 H4A . 0.9300 ?
    C5 C6 . 1.484(5) ?
    C6 C7 . 1.396(5) ?
    C7 C8 . 1.367(6) ?
    C7 H7A . 0.9300 ?
    C8 C9 . 1.370(6) ?
    C8 H8A . 0.9300 ?
    C9 C10 . 1.376(5) ?
    C9 H9A . 0.9300 ?
    C10 H10A . 0.9300 ?
    C11 C16 . 1.386(4) ?
    C11 C12 . 1.397(4) ?
    C11 C23 . 1.493(4) ?
    C12 C13 . 1.376(5) ?
    C12 H12A . 0.9300 ?
    C13 C14 . 1.386(4) ?
    C13 H13A . 0.9300 ?
    C14 C15 . 1.380(4) ?
    C15 C16 . 1.376(5) ?
    C15 H15A . 0.9300 ?
    C16 H16A . 0.9300 ?
    C17 C22 . 1.389(4) ?
    C17 C18 . 1.392(4) ?
    C18 C19 . 1.385(4) ?
    C18 H18A . 0.9300 ?
    C19 C20 . 1.396(4) ?
    C19 H19A . 0.9300 ?
    C20 C21 . 1.386(4) ?
    C20 C24 . 1.499(4) ?
    C21 C22 . 1.384(5) ?
    C21 H21A . 0.9300 ?
    C22 H22A . 0.9300 ?
loop_
    _geom_angle_atom_site_label_1
    _geom_angle_atom_site_label_2
    _geom_angle_atom_site_label_3
    _geom_angle_site_symmetry_1
    _geom_angle_site_symmetry_3
    _geom_angle
    _geom_angle_publ_flag
    O3 Mn1 O4 3_756 1_454 104.26(9) ?
    O3 Mn1 O1 3_756 . 105.09(9) ?
    O4 Mn1 O1 1_454 . 107.06(10) ?
    O3 Mn1 N1 3_756 . 99.99(9) ?
    O4 Mn1 N1 1_454 . 91.88(9) ?
    O1 Mn1 N1 . . 143.33(9) ?
    O3 Mn1 N2 3_756 . 84.55(9) ?
    O4 Mn1 N2 1_454 . 162.73(9) ?
    O1 Mn1 N2 . . 84.34(10) ?
    N1 Mn1 N2 . . 71.77(10) ?
    O3 Mn1 O2 3_756 . 158.13(9) ?
    O4 Mn1 O2 1_454 . 93.73(9) ?
    O1 Mn1 O2 . . 56.85(8) ?
    N1 Mn1 O2 . . 91.62(8) ?
    N2 Mn1 O2 . . 81.55(9) ?
    O3 Mn1 C23 3_756 . 131.24(10) ?
    O4 Mn1 C23 1_454 . 105.72(10) ?
    O1 Mn1 C23 . . 28.83(9) ?
    N1 Mn1 C23 . . 116.38(10) ?
    N2 Mn1 C23 . . 77.85(10) ?
    O2 Mn1 C23 . . 28.56(9) ?
    O6 S1 O5 . . 119.26(14) ?
    O6 S1 C14 . . 108.70(14) ?
    O5 S1 C14 . . 107.69(14) ?
    O6 S1 C17 . . 107.56(14) ?
    O5 S1 C17 . . 107.65(14) ?
    C14 S1 C17 . . 105.11(15) ?
    C23 O1 Mn1 . . 95.67(19) ?
    C23 O2 Mn1 . . 82.89(19) ?
    C24 O3 Mn1 . 3_756 132.0(2) ?
    C24 O4 Mn1 . 1_656 115.8(2) ?
    C1 N1 C5 . . 118.8(3) ?
    C1 N1 Mn1 . . 122.0(2) ?
    C5 N1 Mn1 . . 119.1(2) ?
    C6 N2 C10 . . 118.9(3) ?
    C6 N2 Mn1 . . 116.7(2) ?
    C10 N2 Mn1 . . 124.2(2) ?
    N1 C1 C2 . . 122.7(3) ?
    N1 C1 H1A . . 118.7 ?
    C2 C1 H1A . . 118.7 ?
    C3 C2 C1 . . 117.9(4) ?
    C3 C2 H2A . . 121.0 ?
    C1 C2 H2A . . 121.0 ?
    C4 C3 C2 . . 120.0(3) ?
    C4 C3 H3A . . 120.0 ?
    C2 C3 H3A . . 120.0 ?
    C3 C4 C5 . . 119.8(3) ?
    C3 C4 H4A . . 120.1 ?
    C5 C4 H4A . . 120.1 ?
    N1 C5 C4 . . 120.8(3) ?
    N1 C5 C6 . . 116.1(3) ?
    C4 C5 C6 . . 123.1(3) ?
    N2 C6 C7 . . 121.4(3) ?
    N2 C6 C5 . . 116.1(3) ?
    C7 C6 C5 . . 122.5(3) ?
    C8 C7 C6 . . 118.2(4) ?
    C8 C7 H7A . . 120.9 ?
    C6 C7 H7A . . 120.9 ?
    C7 C8 C9 . . 121.0(4) ?
    C7 C8 H8A . . 119.5 ?
    C9 C8 H8A . . 119.5 ?
    C8 C9 C10 . . 117.3(4) ?
    C8 C9 H9A . . 121.4 ?
    C10 C9 H9A . . 121.4 ?
    N2 C10 C9 . . 123.2(4) ?
    N2 C10 H10A . . 118.4 ?
    C9 C10 H10A . . 118.4 ?
    C16 C11 C12 . . 118.8(3) ?
    C16 C11 C23 . . 119.3(3) ?
    C12 C11 C23 . . 121.7(3) ?
    C13 C12 C11 . . 121.0(3) ?
    C13 C12 H12A . . 119.5 ?
    C11 C12 H12A . . 119.5 ?
    C12 C13 C14 . . 118.8(3) ?
    C12 C13 H13A . . 120.6 ?
    C14 C13 H13A . . 120.6 ?
    C15 C14 C13 . . 121.1(3) ?
    C15 C14 S1 . . 118.4(2) ?
    C13 C14 S1 . . 120.2(2) ?
    C16 C15 C14 . . 119.5(3) ?
    C16 C15 H15A . . 120.2 ?
    C14 C15 H15A . . 120.2 ?
    C15 C16 C11 . . 120.7(3) ?
    C15 C16 H16A . . 119.6 ?
    C11 C16 H16A . . 119.6 ?
    C22 C17 C18 . . 120.8(3) ?
    C22 C17 S1 . . 118.9(2) ?
    C18 C17 S1 . . 119.8(2) ?
    C19 C18 C17 . . 118.9(3) ?
    C19 C18 H18A . . 120.5 ?
    C17 C18 H18A . . 120.5 ?
    C18 C19 C20 . . 120.7(3) ?
    C18 C19 H19A . . 119.6 ?
    C20 C19 H19A . . 119.6 ?
    C21 C20 C19 . . 119.4(3) ?
    C21 C20 C24 . . 120.0(3) ?
    C19 C20 C24 . . 120.5(3) ?
    C22 C21 C20 . . 120.5(3) ?
    C22 C21 H21A . . 119.8 ?
    C20 C21 H21A . . 119.8 ?
    C21 C22 C17 . . 119.6(3) ?
    C21 C22 H22A . . 120.2 ?
    C17 C22 H22A . . 120.2 ?
    O2 C23 O1 . . 122.2(3) ?
    O2 C23 C11 . . 119.2(3) ?
    O1 C23 C11 . . 118.3(3) ?
    O2 C23 Mn1 . . 68.55(18) ?
    O1 C23 Mn1 . . 55.49(16) ?
    C11 C23 Mn1 . . 159.3(2) ?
    O4 C24 O3 . . 123.6(3) ?
    O4 C24 C20 . . 117.7(3) ?
    O3 C24 C20 . . 118.7(3) ?
loop_
    _geom_torsion_atom_site_label_1
    _geom_torsion_atom_site_label_2
    _geom_torsion_atom_site_label_3
    _geom_torsion_atom_site_label_4
    _geom_torsion_site_symmetry_1
    _geom_torsion_site_symmetry_2
    _geom_torsion_site_symmetry_3
    _geom_torsion_site_symmetry_4
    _geom_torsion
    _geom_torsion_publ_flag
    O3 Mn1 O1 C23 3_756 . . . -157.81(19) ?
    O4 Mn1 O1 C23 1_454 . . . 91.7(2) ?
    N1 Mn1 O1 C23 . . . . -26.3(3) ?
    N2 Mn1 O1 C23 . . . . -75.0(2) ?
    O2 Mn1 O1 C23 . . . . 8.57(18) ?
    O3 Mn1 O2 C23 3_756 . . . 29.0(3) ?
    O4 Mn1 O2 C23 1_454 . . . -116.62(19) ?
    O1 Mn1 O2 C23 . . . . -8.64(18) ?
    N1 Mn1 O2 C23 . . . . 151.4(2) ?
    N2 Mn1 O2 C23 . . . . 80.1(2) ?
    O3 Mn1 N1 C1 3_756 . . . -101.3(2) ?
    O4 Mn1 N1 C1 1_454 . . . 3.6(2) ?
    O1 Mn1 N1 C1 . . . . 126.0(2) ?
    N2 Mn1 N1 C1 . . . . 177.9(3) ?
    O2 Mn1 N1 C1 . . . . 97.3(2) ?
    C23 Mn1 N1 C1 . . . . 112.2(2) ?
    O3 Mn1 N1 C5 3_756 . . . 79.8(2) ?
    O4 Mn1 N1 C5 1_454 . . . -175.4(2) ?
    O1 Mn1 N1 C5 . . . . -53.0(3) ?
    N2 Mn1 N1 C5 . . . . -1.1(2) ?
    O2 Mn1 N1 C5 . . . . -81.6(2) ?
    C23 Mn1 N1 C5 . . . . -66.8(2) ?
    O3 Mn1 N2 C6 3_756 . . . -99.5(2) ?
    O4 Mn1 N2 C6 1_454 . . . 22.3(5) ?
    O1 Mn1 N2 C6 . . . . 154.7(2) ?
    N1 Mn1 N2 C6 . . . . 2.9(2) ?
    O2 Mn1 N2 C6 . . . . 97.4(2) ?
    C23 Mn1 N2 C6 . . . . 126.2(2) ?
    O3 Mn1 N2 C10 3_756 . . . 75.5(3) ?
    O4 Mn1 N2 C10 1_454 . . . -162.7(3) ?
    O1 Mn1 N2 C10 . . . . -30.3(3) ?
    N1 Mn1 N2 C10 . . . . 177.9(3) ?
    O2 Mn1 N2 C10 . . . . -87.5(3) ?
    C23 Mn1 N2 C10 . . . . -58.7(3) ?
    C5 N1 C1 C2 . . . . 0.6(5) ?
    Mn1 N1 C1 C2 . . . . -178.4(3) ?
    N1 C1 C2 C3 . . . . -0.7(5) ?
    C1 C2 C3 C4 . . . . 0.8(6) ?
    C2 C3 C4 C5 . . . . -0.8(6) ?
    C1 N1 C5 C4 . . . . -0.5(5) ?
    Mn1 N1 C5 C4 . . . . 178.5(3) ?
    C1 N1 C5 C6 . . . . -179.7(3) ?
    Mn1 N1 C5 C6 . . . . -0.7(4) ?
    C3 C4 C5 N1 . . . . 0.6(6) ?
    C3 C4 C5 C6 . . . . 179.7(4) ?
    C10 N2 C6 C7 . . . . 0.4(5) ?
    Mn1 N2 C6 C7 . . . . 175.7(3) ?
    C10 N2 C6 C5 . . . . -179.5(3) ?
    Mn1 N2 C6 C5 . . . . -4.2(4) ?
    N1 C5 C6 N2 . . . . 3.3(4) ?
    C4 C5 C6 N2 . . . . -175.9(3) ?
    N1 C5 C6 C7 . . . . -176.6(3) ?
    C4 C5 C6 C7 . . . . 4.3(5) ?
    N2 C6 C7 C8 . . . . -0.2(6) ?
    C5 C6 C7 C8 . . . . 179.7(4) ?
    C6 C7 C8 C9 . . . . 0.3(7) ?
    C7 C8 C9 C10 . . . . -0.7(7) ?
    C6 N2 C10 C9 . . . . -0.7(5) ?
    Mn1 N2 C10 C9 . . . . -175.7(3) ?
    C8 C9 C10 N2 . . . . 0.9(6) ?
    C16 C11 C12 C13 . . . . -1.0(4) ?
    C23 C11 C12 C13 . . . . 173.4(3) ?
    C11 C12 C13 C14 . . . . 0.1(4) ?
    C12 C13 C14 C15 . . . . 0.9(4) ?
    C12 C13 C14 S1 . . . . 175.4(2) ?
    O6 S1 C14 C15 . . . . -169.5(2) ?
    O5 S1 C14 C15 . . . . 60.0(3) ?
    C17 S1 C14 C15 . . . . -54.6(3) ?
    O6 S1 C14 C13 . . . . 15.9(3) ?
    O5 S1 C14 C13 . . . . -114.6(2) ?
    C17 S1 C14 C13 . . . . 130.8(2) ?
    C13 C14 C15 C16 . . . . -1.0(5) ?
    S1 C14 C15 C16 . . . . -175.6(2) ?
    C14 C15 C16 C11 . . . . 0.1(5) ?
    C12 C11 C16 C15 . . . . 0.9(5) ?
    C23 C11 C16 C15 . . . . -173.6(3) ?
    O6 S1 C17 C22 . . . . 51.6(3) ?
    O5 S1 C17 C22 . . . . -178.8(2) ?
    C14 S1 C17 C22 . . . . -64.2(3) ?
    O6 S1 C17 C18 . . . . -120.3(3) ?
    O5 S1 C17 C18 . . . . 9.4(3) ?
    C14 S1 C17 C18 . . . . 124.0(2) ?
    C22 C17 C18 C19 . . . . -1.5(5) ?
    S1 C17 C18 C19 . . . . 170.2(2) ?
    C17 C18 C19 C20 . . . . -1.2(4) ?
    C18 C19 C20 C21 . . . . 2.6(5) ?
    C18 C19 C20 C24 . . . . -175.7(3) ?
    C19 C20 C21 C22 . . . . -1.3(5) ?
    C24 C20 C21 C22 . . . . 177.0(3) ?
    C20 C21 C22 C17 . . . . -1.3(5) ?
    C18 C17 C22 C21 . . . . 2.7(5) ?
    S1 C17 C22 C21 . . . . -169.0(2) ?
    Mn1 O2 C23 O1 . . . . 14.7(3) ?
    Mn1 O2 C23 C11 . . . . -158.8(3) ?
    Mn1 O1 C23 O2 . . . . -16.7(3) ?
    Mn1 O1 C23 C11 . . . . 156.9(2) ?
    C16 C11 C23 O2 . . . . 158.7(3) ?
    C12 C11 C23 O2 . . . . -15.8(4) ?
    C16 C11 C23 O1 . . . . -15.1(4) ?
    C12 C11 C23 O1 . . . . 170.5(3) ?
    C16 C11 C23 Mn1 . . . . 51.5(7) ?
    C12 C11 C23 Mn1 . . . . -122.9(6) ?
    O3 Mn1 C23 O2 3_756 . . . -166.12(17) ?
    O4 Mn1 C23 O2 1_454 . . . 67.9(2) ?
    O1 Mn1 C23 O2 . . . . 164.9(3) ?
    N1 Mn1 C23 O2 . . . . -32.3(2) ?
    N2 Mn1 C23 O2 . . . . -94.7(2) ?
    O3 Mn1 C23 O1 3_756 . . . 29.0(2) ?
    O4 Mn1 C23 O1 1_454 . . . -96.9(2) ?
    N1 Mn1 C23 O1 . . . . 162.83(18) ?
    N2 Mn1 C23 O1 . . . . 100.5(2) ?
    O2 Mn1 C23 O1 . . . . -164.9(3) ?
    O3 Mn1 C23 C11 3_756 . . . -49.8(6) ?
    O4 Mn1 C23 C11 1_454 . . . -175.7(6) ?
    O1 Mn1 C23 C11 . . . . -78.8(6) ?
    N1 Mn1 C23 C11 . . . . 84.1(6) ?
    N2 Mn1 C23 C11 . . . . 21.7(6) ?
    O2 Mn1 C23 C11 . . . . 116.4(7) ?
    Mn1 O4 C24 O3 1_656 . . . 13.8(4) ?
    Mn1 O4 C24 C20 1_656 . . . -164.7(2) ?
    Mn1 O3 C24 O4 3_756 . . . 82.8(4) ?
    Mn1 O3 C24 C20 3_756 . . . -98.7(3) ?
    C21 C20 C24 O4 . . . . -23.5(4) ?
    C19 C20 C24 O4 . . . . 154.9(3) ?
    C21 C20 C24 O3 . . . . 158.0(3) ?
    C19 C20 C24 O3 . . . . -23.7(4) ?
loop_
    _geom_hbond_atom_site_label_D
    _geom_hbond_atom_site_label_H
    _geom_hbond_atom_site_label_A
    _geom_hbond_site_symmetry_A
    _geom_hbond_distance_DH
    _geom_hbond_distance_HA
    _geom_hbond_distance_DA
    _geom_hbond_angle_DHA
    C1 H1A O5 4_465 0.93 2.44 3.123(4) 131
    C16 H16A O6 4_565 0.93 2.59 3.424(4) 149
    C19 H19A O2 4_666 0.93 2.54 3.210(4) 129
    C21 H21A O5 4_566 0.93 2.51 3.337(4) 148
data_global
_journal_date_recd_electronic     2011-04-20
_journal_date_accepted     2011-04-29
_journal_name_full     'Acta Crystallographica, Section E'
_journal_year     2011
_journal_volume     67
_journal_issue      6
_journal_page_first     m712
_journal_page_last     m712
_journal_paper_category     QM
_journal_coeditor_code     CV5080
_publ_contact_author_name     'Shi-Wei Yan'
_publ_contact_author_address
;
College of Chemistry and Chemical Engineering
Southwest University
Chongqing 400715
People's Republic of China
;
_publ_contact_author_email     yanshiwei158@163.com
_publ_contact_author_fax     '+86-23-68367675'
_publ_contact_author_phone     '+86-23-68362360'
_publ_section_title
;\
<i>catena</i>-Poly[[(2,2'-bipyridine)manganese(II)]-\m~3~-4,4'-\
sulfonyldibenzoato]
;
loop_
    _publ_author_name
    _publ_author_footnote
    _publ_author_address
    'Yan, Shi-Wei' .
;
College of Chemistry and Chemical Engineering
Southwest University
Chongqing 400715
People's Republic of China
;
    'Zhang, Guang-Ju' .
;
College of Chemistry and Chemical Engineering
Southwest University
Chongqing 400715
People's Republic of China
;
    'Chen, Hai-Yan' .
;
College of Chemistry and Chemical Engineering
Southwest University
Chongqing 400715
People's Republic of China
;
    'Chang, Suo-Cheng' .
;
College of Chemistry and Chemical Engineering
Southwest University
Chongqing 400715
People's Republic of China
;
    'Zhang, Fu-Tian' .
;
College of Chemistry and Chemical Engineering
Southwest University
Chongqing 400715
People's Republic of China
;
