# Supplementary material for: catena-Poly[[(2,2′-bipyridine)­manganese(II)]-μ3-4,4′-sulfonyl­dibenzoato]
Source: Acta Crystallogr Sect E Struct Rep Online. 2011 May 7;67(Pt 6):m712. doi: 10.1107/S160053681101631X (PMC3120441; doi:10.1107/S160053681101631X)
Supplement: Supplementary file 2 [file e-67-0m712-Isup2.hkl]

# 
# h,k,l, Fc-squared, Fo-squared, sigma(Fo-squared) and status flag 
# 
data_I
_shelx_title ' xd13a in P2(1)/c' 
_shelx_refln_list_code          4 
_shelx_F_calc_maximum      217.52 
_exptl_crystal_F_000      1052.00 
_reflns_d_resolution_high  0.8107 
 
loop_ 
 _symmetry_equiv_pos_as_xyz 
 'x, y, z' 
 '-x, y+1/2, -z+1/2' 
 '-x, -y, -z' 
 'x, -y-1/2, z-1/2' 
 
_cell_length_a    12.3021 
_cell_length_b    15.3865 
_cell_length_c    12.2546 
_cell_angle_alpha  90.000 
_cell_angle_beta  111.061 
_cell_angle_gamma  90.000 
 
_shelx_F_squared_multiplier     1.000 
 
loop_ 
 _refln_index_h 
 _refln_index_k 
 _refln_index_l 
 _refln_F_squared_calc 
 _refln_F_squared_meas 
 _refln_F_squared_sigma 
 _refln_observed_status 
   2   0   0     1945.12     2070.65     56.08 o 
   3   0   0      601.51      624.10     53.04 o 
   4   0   0     7121.59     6724.63    233.93 o 
   5   0   0      149.07       84.52     33.31 o 
   6   0   0     2927.29     2374.40     77.94 o 
   7   0   0     5039.98     4990.61    169.71 o 
   8   0   0     7454.01     7595.90    236.00 o 
   9   0   0     1421.69     1383.39     63.69 o 
  10   0   0     2993.42     2839.42     97.28 o 
  11   0   0      333.01      189.21     89.37 o 
  12   0   0      268.46      355.54     84.56 o 
  13   0   0        1.87       36.33     46.77 o 
  14   0   0      435.01      215.07     44.27 o 
   2   1   0      431.63      489.38     10.66 o 
   3   1   0       79.88       80.48     10.66 o 
   4   1   0      424.62      478.91     25.67 o 
   5   1   0      722.21      765.08     38.01 o 
   6   1   0       67.15       83.14     18.62 o 
   7   1   0       56.72       79.82     11.63 o 
   8   1   0       56.10       91.85     16.41 o 
   9   1   0      307.93      360.04     20.55 o 
  10   1   0      140.54      168.14     18.04 o 
  11   1   0       18.06      -15.51     18.77 o 
  12   1   0       54.43       21.84     19.84 o 
  13   1   0        5.89       -3.59     18.90 o 
  14   1   0       35.99       40.42     27.28 o 
   1   2   0    46324.84    43894.61   6210.16 o 
   2   2   0     8002.13     7792.49    163.11 o 
   3   2   0     3676.06     3215.70     75.65 o 
   4   2   0     3061.27     2969.69     58.41 o 
   6   2   0     1478.50     1232.72     41.49 o 
   7   2   0     3107.55     3094.58     94.81 o 
   8   2   0     2586.28     2543.67     60.55 o 
   9   2   0     2666.45     2438.54     72.65 o 
  10   2   0       45.73       70.81     16.92 o 
  11   2   0      233.89      282.24     59.90 o 
  12   2   0      150.53      178.65     27.04 o 
  13   2   0     1105.96     1251.71     79.18 o 
  14   2   0      187.64      125.28     24.68 o 
   1   3   0     2111.83     2052.06     36.96 o 
   2   3   0      538.52      486.94     37.08 o 
   3   3   0     1551.58     1497.80     62.36 o 
   4   3   0      112.14      138.98     16.36 o 
   5   3   0      383.94      385.19     16.69 o 
   6   3   0      875.02     1181.44    117.67 o 
   7   3   0      882.22      901.75     34.82 o 
   8   3   0      203.71      270.66     61.98 o 
   9   3   0        0.19       -1.20     12.66 o 
  10   3   0      666.27      611.95     58.83 o 
  11   3   0       24.29       14.37     15.73 o 
  12   3   0        2.23        9.70     16.39 o 
  13   3   0        0.93        9.30     31.27 o 
   0   4   0     3269.75     3139.23     86.44 o 
   1   4   0     1896.11     1646.59     41.98 o 
   2   4   0      839.26      912.64     32.79 o 
   3   4   0    10137.04     9017.10    319.09 o 
   4   4   0      453.51      509.84     27.90 o 
   5   4   0    14768.03    15522.70    456.16 o 
   6   4   0      219.41      291.68     15.43 o 
   7   4   0      866.23      798.80     27.28 o 
   8   4   0        2.13       10.91     11.88 o 
   9   4   0      881.82     1034.19     89.75 o 
  10   4   0     1959.87     2019.29     60.15 o 
  11   4   0     1424.50     1365.57     45.67 o 
  12   4   0      173.13      206.84     24.38 o 
  13   4   0      177.76      131.78     26.64 o 
   1   5   0      200.54      247.26     23.63 o 
   2   5   0     2023.64     1876.48     48.89 o 
   3   5   0      784.31      818.01     38.05 o 
   4   5   0     2089.55     2499.72    175.03 o 
   5   5   0        0.64      -10.89     15.31 o 
   6   5   0       57.35       29.99     21.52 o 
   7   5   0        5.94       12.05      9.22 o 
   8   5   0     3395.18     3217.37     89.87 o 
   9   5   0      176.66      153.55     17.12 o 
  10   5   0      221.57      226.71     20.69 o 
  11   5   0       91.30       67.70     19.19 o 
  12   5   0      854.25      814.38     50.18 o 
  13   5   0       40.05       79.58     28.09 o 
   0   6   0      819.83      952.19     47.32 o 
   1   6   0      284.14      297.27     16.75 o 
   2   6   0      898.64      822.65     40.45 o 
   3   6   0     1565.85     1647.78     46.28 o 
   4   6   0     5085.07     5904.77    487.47 o 
   5   6   0        6.30       29.00     19.90 o 
   6   6   0     2690.79     2599.38     87.62 o 
   7   6   0      180.00      206.45     25.50 o 
   8   6   0     3508.53     3611.28    143.12 o 
   9   6   0     1866.12     2006.33    100.98 o 
  10   6   0     1278.91     1200.71     55.20 o 
  11   6   0      135.17      110.66     25.03 o 
  12   6   0      398.69      427.58     53.95 o 
  13   6   0       16.81       18.82     23.33 o 
   1   7   0      389.87      411.79     20.43 o 
   2   7   0      144.85      155.23     14.24 o 
   3   7   0       51.96       83.57     14.78 o 
   4   7   0      476.38      471.47     66.42 o 
   5   7   0       39.59        4.85     17.02 o 
   6   7   0       99.57      136.66     22.75 o 
   7   7   0      542.52      592.68     38.02 o 
   8   7   0      259.36      255.72     34.30 o 
   9   7   0       80.26       92.37     29.09 o 
  10   7   0        1.69       26.37     17.84 o 
  11   7   0       57.13       87.29     26.94 o 
  12   7   0        0.35       -4.72     20.79 o 
  13   7   0      224.26      170.02     30.35 o 
   0   8   0      195.47      172.09     25.57 o 
   1   8   0      235.91      243.42     18.31 o 
   2   8   0      525.20      474.84     28.02 o 
   3   8   0     2620.52     2822.54     77.92 o 
   4   8   0      108.37      102.17     10.89 o 
   5   8   0       70.45       71.96     21.80 o 
   6   8   0       47.99       64.76     23.24 o 
   7   8   0       68.24       67.48     24.96 o 
   8   8   0     1725.23     1688.63     81.43 o 
   9   8   0      120.80      110.83     26.79 o 
  10   8   0        3.04      -29.89     21.71 o 
  11   8   0        0.67      -13.74     21.33 o 
  12   8   0       44.21       -3.53     25.56 o 
   1   9   0       37.68       50.03     14.60 o 
   2   9   0     1138.79     1138.86     46.90 o 
   3   9   0      400.02      475.18     41.21 o 
   4   9   0      277.89      314.25     27.22 o 
   5   9   0      107.55       73.88     32.08 o 
   6   9   0        1.38       13.45     21.03 o 
   7   9   0       81.10      112.43     28.57 o 
   8   9   0      615.73      556.29     47.92 o 
   9   9   0      105.83      113.07     27.03 o 
  10   9   0      184.45      156.26     32.70 o 
  11   9   0      750.58      729.21     66.02 o 
  12   9   0       49.86       74.79     32.56 o 
   0  10   0        1.70       10.97     22.29 o 
   1  10   0        5.27       -7.34     15.93 o 
   2  10   0      923.56      829.87     38.66 o 
   3  10   0      137.05      154.92     21.64 o 
   4  10   0      970.69      961.90     51.04 o 
   5  10   0      270.13      261.18     37.62 o 
   6  10   0      668.02      672.87     63.71 o 
   7  10   0      588.28      612.73     44.63 o 
   8  10   0      511.22      623.26     46.16 o 
   9  10   0       12.10        4.36     23.43 o 
  10  10   0      433.92      577.35     49.61 o 
  11  10   0        0.08       32.47     22.47 o 
  12  10   0      144.97      165.03     40.24 o 
   1  11   0      434.85      468.66     46.51 o 
   2  11   0       84.21       78.22     19.57 o 
   3  11   0      286.79      323.39     28.56 o 
   4  11   0       83.81       56.91     22.51 o 
   5  11   0       46.81       22.30     19.53 o 
   6  11   0       88.79       76.16     31.63 o 
   7  11   0       59.81       15.40     28.84 o 
   8  11   0      302.94      306.38     50.07 o 
   9  11   0      179.19      175.84     35.92 o 
  10  11   0      548.22      505.24     97.93 o 
  11  11   0        3.92       22.87     22.65 o 
   0  12   0      299.86      455.10     73.92 o 
   1  12   0      135.56      113.08     23.14 o 
   2  12   0      108.29       96.69     21.83 o 
   3  12   0       39.65       27.21     17.11 o 
   4  12   0        1.90       -4.22     22.90 o 
   5  12   0      508.30      583.07     52.37 o 
   6  12   0       30.28       34.46     22.09 o 
   7  12   0      150.54      163.23     35.03 o 
   8  12   0      369.35      410.85     51.36 o 
   9  12   0      435.63      508.32     43.59 o 
  10  12   0      338.96      270.96     54.46 o 
   1  13   0       48.50       68.27     24.01 o 
   2  13   0       30.99       16.35     21.12 o 
   3  13   0       35.49       61.84     19.80 o 
   4  13   0       23.07        0.36     26.40 o 
   5  13   0        6.98        7.13      8.84 o 
   6  13   0      270.64      371.16     53.23 o 
   7  13   0        0.38       21.67     26.60 o 
   8  13   0       17.43       27.82     36.85 o 
   9  13   0        3.59       53.68     37.74 o 
  10  13   0      379.35      542.05     82.10 o 
   0  14   0       71.27       93.14     54.91 o 
   1  14   0     1174.65     1316.94     69.22 o 
   2  14   0       23.90       54.70     21.85 o 
   3  14   0      253.02      246.77     28.46 o 
   4  14   0        1.36      -10.55     27.85 o 
   5  14   0      229.08      251.13     27.78 o 
   6  14   0        4.52      -19.53     26.10 o 
   7  14   0     1702.57     1669.81    104.35 o 
   8  14   0      967.74      949.18    107.20 o 
   9  14   0     1138.57     1167.16    101.29 o 
   1  15   0      308.49      346.83     40.75 o 
   2  15   0        9.60       -4.70     20.09 o 
   3  15   0       76.60       48.02     23.55 o 
   4  15   0        0.93       -5.56     10.60 o 
   5  15   0       88.71       65.77     15.66 o 
   6  15   0      124.40       97.15     56.73 o 
   7  15   0      212.82      297.12     46.95 o 
   8  15   0       17.25       65.90     37.27 o 
   0  16   0     3914.15     3915.57    235.01 o 
   1  16   0      283.24      290.95     35.60 o 
   2  16   0      765.67      786.95     60.75 o 
   3  16   0       40.21       43.20     27.37 o 
   4  16   0      828.96      854.13     45.28 o 
   5  16   0      601.40      566.05     47.03 o 
   6  16   0      362.25      524.11     57.54 o 
   7  16   0        8.08       64.52     43.26 o 
   1  17   0       35.06      -30.26     25.07 o 
   2  17   0      220.77      272.87     36.79 o 
   3  17   0        0.83      -10.75     13.14 o 
   4  17   0        0.07       34.68     29.85 o 
   5  17   0        1.43      -26.28     24.66 o 
   6  17   0       17.10        7.06     29.69 o 
   0  18   0      235.85      313.12     52.99 o 
   1  18   0      204.32      190.58     41.18 o 
   2  18   0      690.81      704.26     66.17 o 
   3  18   0      320.41      258.88     34.82 o 
   4  18   0      387.98      361.89     47.34 o 
 -14   1   1        7.00      -10.05     24.79 o 
 -13   1   1       90.94      107.79     21.84 o 
 -12   1   1      157.20      147.08     25.80 o 
 -11   1   1        2.98       35.33     16.34 o 
 -10   1   1      208.69      231.28     19.59 o 
  -9   1   1        0.16        3.56     13.76 o 
  -8   1   1      142.85      122.27     16.05 o 
  -7   1   1     1747.88     1789.22     38.00 o 
  -6   1   1     5462.90     5540.59    102.11 o 
  -5   1   1     1229.63     1367.17     26.81 o 
  -4   1   1     1099.11     1014.47     17.58 o 
  -3   1   1      785.48      757.75     14.57 o 
  -2   1   1    19582.48    18825.84    410.19 o 
   1   1   1      200.93      214.34      9.81 o 
   2   1   1     6078.03     5850.95    133.80 o 
   3   1   1      930.62     1014.49     52.20 o 
   4   1   1     2323.14     2267.45     71.79 o 
   5   1   1     4158.96     4344.39    128.42 o 
   6   1   1     3431.03     3312.82    102.83 o 
   7   1   1     1229.45     1107.49     59.09 o 
   8   1   1     1613.63     1662.78     75.16 o 
   9   1   1       99.59      121.91     24.59 o 
  10   1   1       22.37        1.96     17.09 o 
  11   1   1       95.19       67.17     19.97 o 
  12   1   1      279.85      289.27     32.16 o 
  13   1   1      240.86      125.99     39.62 o 
 -14   2   1        0.24       10.44     24.08 o 
 -13   2   1      168.35      124.10     21.78 o 
 -12   2   1       10.82       23.77     19.13 o 
 -11   2   1       27.18        8.64     16.21 o 
 -10   2   1     1286.76     1244.41     39.18 o 
  -9   2   1      723.54      771.49     38.08 o 
  -8   2   1     2365.23     2193.07     68.10 o 
  -7   2   1     4104.75     4929.25    448.12 o 
  -6   2   1     4031.82     4210.13     78.77 o 
  -5   2   1        0.87        6.89      6.07 o 
  -4   2   1      779.65      777.13     23.47 o 
  -3   2   1      766.94      742.29     16.60 o 
  -2   2   1    18542.57    18124.86    395.04 o 
  -1   2   1      333.14      327.33      6.90 o 
   0   2   1     1291.84     1326.79     12.20 o 
   1   2   1     3175.98     3266.41    111.31 o 
   2   2   1    11555.29    11250.67    426.43 o 
   3   2   1     6510.06     6581.11    200.61 o 
   4   2   1     6691.50     6631.31    189.17 o 
   5   2   1       25.28       -1.12      7.98 o 
   6   2   1     3389.17     3418.55     88.06 o 
   7   2   1      237.15      229.82     22.30 o 
   8   2   1     2017.33     1976.98     72.15 o 
   9   2   1      326.31      303.36     23.42 o 
  10   2   1      216.63      219.47     22.45 o 
  11   2   1      159.10      107.99     23.52 o 
  12   2   1      260.64      151.35     63.48 o 
  13   2   1       20.87       56.02     24.57 o 
 -14   3   1       80.81       71.27     30.09 o 
 -13   3   1       92.14      109.04     19.99 o 
 -12   3   1       44.38       27.11     21.33 o 
 -11   3   1       95.17       79.46     18.88 o 
 -10   3   1     2446.64     2363.60     65.97 o 
  -9   3   1      864.86      790.95     27.65 o 
  -8   3   1        9.39       -2.76      9.80 o 
  -7   3   1      423.95      407.24     19.69 o 
  -6   3   1        6.14       26.60      9.82 o 
  -5   3   1     3823.63     3619.23     71.68 o 
  -4   3   1       27.01       23.31      7.43 o 
  -3   3   1     1292.16     1217.03     27.61 o 
  -2   3   1       55.30       32.23      8.27 o 
  -1   3   1      357.78      333.87     10.12 o 
   0   3   1     2380.79     2285.67     33.00 o 
   1   3   1    31710.97    31127.02   1035.19 o 
   2   3   1     1997.04     2162.06     59.46 o 
   3   3   1     7526.49     5437.81    933.95 o 
   4   3   1      712.59      799.75     48.28 o 
   5   3   1     1372.72     1240.57     31.64 o 
   6   3   1     1277.91     1332.43     61.94 o 
   7   3   1     2545.76     2429.52     74.31 o 
   8   3   1      277.33      318.49     26.86 o 
   9   3   1     1541.05     1447.39     67.34 o 
  10   3   1     1834.08     1803.97    138.02 o 
  11   3   1      558.90      567.84     34.23 o 
  12   3   1      774.98      814.17     76.05 o 
  13   3   1      317.18      216.98     51.37 o 
 -14   4   1      355.95      447.17    105.54 o 
 -13   4   1        3.74       25.45     23.76 o 
 -12   4   1     1012.79      947.03     37.56 o 
 -11   4   1      450.52      443.20     39.91 o 
 -10   4   1       27.27       10.90     13.79 o 
  -9   4   1      580.10      587.80     30.53 o 
  -8   4   1     1956.49     1863.62     43.83 o 
  -7   4   1      969.60      891.62     29.28 o 
  -6   4   1     1633.51     1652.51     39.97 o 
  -5   4   1     5468.11     5559.37    146.71 o 
  -4   4   1      200.44      243.82     44.23 o 
  -3   4   1     1589.59     1455.71     32.21 o 
  -2   4   1     4611.82     4215.40     88.48 o 
  -1   4   1      840.50      911.15     27.02 o 
   0   4   1     8196.04     7882.72    186.57 o 
   1   4   1      224.06      304.76     10.96 o 
   2   4   1       13.19       -5.31     13.68 o 
   3   4   1     1291.24     1520.40     52.38 o 
   4   4   1     1221.67     1402.79    116.53 o 
   5   4   1     6331.36     7045.56    302.58 o 
   6   4   1      835.39      847.24     28.87 o 
   7   4   1      698.83      836.05     99.64 o 
   8   4   1     1868.41     1788.44     61.83 o 
   9   4   1      240.74      210.52     43.58 o 
  10   4   1       60.52      100.42     33.12 o 
  11   4   1      934.30      827.54     74.38 o 
  12   4   1       33.29       59.32     22.00 o 
  13   4   1      130.00      137.81     40.09 o 
 -13   5   1       54.24       36.22     14.28 o 
 -12   5   1       52.96       65.64     18.96 o 
 -11   5   1      108.64      120.00     18.44 o 
 -10   5   1     1138.83     1169.41     44.32 o 
  -9   5   1     1980.05     1926.78     46.29 o 
  -8   5   1       75.55       40.90     11.06 o 
  -7   5   1        3.95       20.90     18.92 o 
  -6   5   1        2.22        4.77      8.70 o 
  -5   5   1       58.68       65.61     12.96 o 
  -4   5   1      488.49      431.74     14.25 o 
  -3   5   1     1028.78      987.98     32.87 o 
  -2   5   1     2617.01     2630.59     60.24 o 
  -1   5   1     5024.76     4774.89    106.21 o 
   0   5   1      834.24      861.83     31.07 o 
   1   5   1       52.80       59.34     14.00 o 
   2   5   1      133.71      202.88     24.25 o 
   3   5   1     4950.71     5157.74    148.35 o 
   4   5   1     2298.62     2246.46     68.08 o 
   5   5   1      272.99      290.62     24.56 o 
   6   5   1       86.87      119.48      9.69 o 
   7   5   1      194.26      251.94     26.56 o 
   8   5   1     1301.49     1236.50     40.57 o 
   9   5   1      710.97      952.27    173.75 o 
  10   5   1      182.11      186.21     27.43 o 
  11   5   1     1090.97     1101.19     41.52 o 
  12   5   1       20.65       22.35     18.81 o 
  13   5   1      105.59       84.41     33.71 o 
 -13   6   1      536.59      526.52     44.43 o 
 -12   6   1      485.68      589.58     49.49 o 
 -11   6   1      429.67      411.02     36.20 o 
 -10   6   1      462.25      499.78     49.60 o 
  -9   6   1      256.01      259.30     24.80 o 
  -8   6   1      403.70      481.19     36.56 o 
  -7   6   1     1566.00     1599.05     67.24 o 
  -6   6   1     1758.00     1897.00     38.99 o 
  -5   6   1     3537.51     3346.57     83.54 o 
  -4   6   1     3031.18     2959.26     56.59 o 
  -3   6   1    11957.73    11535.21    323.35 o 
  -2   6   1      245.23      198.38     16.24 o 
  -1   6   1      106.65       78.94     11.17 o 
   0   6   1     1815.70     1824.79     45.07 o 
   1   6   1     3845.32     3514.45     87.16 o 
   2   6   1       53.98       80.82      4.71 o 
   3   6   1    13476.63    13887.85    489.46 o 
   4   6   1      785.96      817.97     41.02 o 
   5   6   1     4278.53     4187.07    144.28 o 
   6   6   1      265.91      300.37     28.43 o 
   7   6   1      722.05      836.92     49.38 o 
   8   6   1      140.15      114.04     36.28 o 
   9   6   1      200.67      214.97     33.47 o 
  10   6   1        6.55       -1.27     20.51 o 
  11   6   1      866.21      761.70    105.74 o 
  12   6   1        9.06       35.18     27.20 o 
  13   6   1      346.69      324.73     40.62 o 
 -13   7   1       36.39       65.69     27.13 o 
 -12   7   1      338.57      315.47     63.08 o 
 -11   7   1      156.77      117.56     23.19 o 
 -10   7   1      400.02      457.29     40.09 o 
  -9   7   1       37.40       13.52     16.92 o 
  -8   7   1      218.53      158.20     33.06 o 
  -7   7   1     2228.39     2245.69     94.94 o 
  -6   7   1      147.04      146.77     13.34 o 
  -5   7   1     2653.81     2756.47     58.67 o 
  -4   7   1     5878.76     6045.11    170.70 o 
  -3   7   1       37.40       72.89     17.60 o 
  -2   7   1      832.12      740.74     29.91 o 
  -1   7   1       97.51       73.78     14.04 o 
   0   7   1      108.62      105.37     13.82 o 
   1   7   1     2179.04     2029.90     52.47 o 
   2   7   1      535.36      558.60     28.57 o 
   3   7   1      269.72      360.38     27.84 o 
   4   7   1      268.26      298.44     27.98 o 
   5   7   1       44.45       29.60     20.22 o 
   6   7   1      827.70      791.73     47.92 o 
   7   7   1        2.17       50.43     21.52 o 
   8   7   1        2.01       38.68     26.16 o 
   9   7   1       30.05       88.45     24.69 o 
  10   7   1      105.48      130.50     31.93 o 
  11   7   1        0.91       -3.78     27.68 o 
  12   7   1       32.01       57.80     26.46 o 
 -13   8   1      335.91      304.58     40.10 o 
 -12   8   1      391.32      422.89     83.38 o 
 -11   8   1     1676.75     1704.75     86.01 o 
 -10   8   1      228.47      227.47     32.28 o 
  -9   8   1      117.60      116.52     33.95 o 
  -8   8   1       19.44       29.27     19.26 o 
  -7   8   1     2685.96     2728.33     97.84 o 
  -6   8   1     4974.19     5343.26    318.15 o 
  -5   8   1     1437.69     1291.33     70.61 o 
  -4   8   1     4663.61     4544.63    132.93 o 
  -3   8   1     1457.80     1365.36     43.02 o 
  -2   8   1     7296.77     7147.64    181.78 o 
  -1   8   1     1678.32     1678.03     51.05 o 
   0   8   1     1549.44     1365.70     38.05 o 
   1   8   1     8202.07     7791.56    216.43 o 
   2   8   1    13417.40    13053.29    398.39 o 
   3   8   1     3239.19     3653.11    178.00 o 
   4   8   1     2845.41     2557.32     96.33 o 
   5   8   1     1066.97     1072.05     51.47 o 
   6   8   1     2394.23     2314.21    101.93 o 
   7   8   1      166.76      173.78     31.40 o 
   8   8   1      972.04      797.60     51.70 o 
   9   8   1       84.59       76.53     26.67 o 
  10   8   1     1941.88     1960.43    113.86 o 
  11   8   1        0.49      -20.94     26.46 o 
  12   8   1      536.65      631.87     46.74 o 
 -12   9   1      398.83      396.55     37.39 o 
 -11   9   1      124.30      115.86     25.94 o 
 -10   9   1        6.31       14.27     16.89 o 
  -9   9   1       61.92       70.31     20.16 o 
  -8   9   1      604.74      595.06     48.06 o 
  -7   9   1      869.96      963.78     58.29 o 
  -6   9   1      463.34      562.72     82.34 o 
  -5   9   1       59.93       44.70     20.08 o 
  -4   9   1     2000.38     2101.22     68.26 o 
  -3   9   1      631.40      610.02     33.39 o 
  -2   9   1      408.38      458.98     25.57 o 
  -1   9   1        5.86       23.43     11.85 o 
   0   9   1        0.03        9.55     12.65 o 
   1   9   1      120.80      149.02     20.19 o 
   2   9   1       95.28      145.00     21.80 o 
   3   9   1        0.08        2.25     11.26 o 
   4   9   1       16.92       -0.99     22.19 o 
   5   9   1      211.82      219.29     37.50 o 
   6   9   1       82.03       79.47     27.24 o 
   7   9   1       22.45       53.05     28.25 o 
   8   9   1       17.57       20.10     21.19 o 
   9   9   1        3.47       23.51     36.83 o 
  10   9   1       24.83       48.20     28.05 o 
  11   9   1       14.86      -13.87     30.89 o 
  12   9   1       27.18        9.22     23.72 o 
 -12  10   1      213.99      214.48     33.86 o 
 -11  10   1      377.42      363.97     42.37 o 
 -10  10   1       66.63       73.88     23.73 o 
  -9  10   1       39.53        9.23     19.11 o 
  -8  10   1      702.82      747.68     62.71 o 
  -7  10   1      429.28      481.41     50.14 o 
  -6  10   1      626.73      634.86     49.09 o 
  -5  10   1     1228.17     1117.65     79.75 o 
  -4  10   1     2741.32     2675.01     97.33 o 
  -3  10   1     2659.06     2687.82     91.92 o 
  -2  10   1      160.92      135.67     23.21 o 
  -1  10   1       74.68      105.93     20.18 o 
   0  10   1     1596.64     1526.90     71.37 o 
   1  10   1     1190.56     1065.31     48.50 o 
   2  10   1     5694.99     5326.64    159.62 o 
   3  10   1     3863.29     4000.76    122.15 o 
   4  10   1      774.77      812.60     42.93 o 
   5  10   1      173.07      154.18     30.25 o 
   6  10   1     1020.76     1140.88     79.04 o 
   7  10   1      162.35      189.15     33.81 o 
   8  10   1        5.27      -15.98     24.05 o 
   9  10   1        6.98      -16.06     30.62 o 
  10  10   1      256.10      278.76     36.89 o 
  11  10   1        7.75       14.47     27.33 o 
 -11  11   1       37.21       10.20     29.17 o 
 -10  11   1      415.58      509.24     38.70 o 
  -9  11   1      467.95      673.22     53.59 o 
  -8  11   1      111.96      112.07     54.96 o 
  -7  11   1      493.67      608.19     54.98 o 
  -6  11   1      615.20      702.86     59.43 o 
  -5  11   1       77.23      125.00     26.79 o 
  -4  11   1       52.52       52.24     19.31 o 
  -3  11   1       29.94       36.93     19.19 o 
  -2  11   1      161.36      125.98     27.73 o 
  -1  11   1      108.54      143.31     23.71 o 
   0  11   1        8.88        6.36     15.61 o 
   1  11   1       12.02        5.96     17.13 o 
   2  11   1        0.71       25.63     17.42 o 
   3  11   1       19.46       18.10     10.94 o 
   4  11   1      699.60      754.28     55.03 o 
   5  11   1       14.35       37.44     21.52 o 
   6  11   1      198.45      360.48     98.06 o 
   7  11   1       77.30       87.43     30.81 o 
   8  11   1      187.88      200.60     39.09 o 
   9  11   1      164.52      160.78     32.97 o 
  10  11   1        3.60        4.67     27.79 o 
  11  11   1      275.34      252.60     47.36 o 
 -11  12   1       58.85      109.67     28.38 o 
 -10  12   1      374.97      399.68     37.23 o 
  -9  12   1      222.08      241.60     32.72 o 
  -8  12   1       18.76       12.37     22.02 o 
  -7  12   1      651.85      674.59     47.84 o 
  -6  12   1      876.05      679.04     81.25 o 
  -5  12   1      372.26      421.06     49.82 o 
  -4  12   1      416.53      468.46     38.51 o 
  -3  12   1     1748.52     1713.84     74.14 o 
  -2  12   1      594.10      634.09     49.18 o 
  -1  12   1      373.35      420.59     31.80 o 
   0  12   1       65.03       54.23     25.80 o 
   1  12   1     1120.54     1063.81     62.39 o 
   2  12   1      169.94      164.32     24.80 o 
   3  12   1     1143.59     1227.43     43.46 o 
   4  12   1       40.69       25.43     20.29 o 
   5  12   1     1271.50     1344.68     76.90 o 
   6  12   1      326.06      354.01     52.04 o 
   7  12   1       82.35      125.43     39.90 o 
   8  12   1      799.03      877.11     62.32 o 
   9  12   1      651.47      776.46     60.58 o 
  10  12   1       62.27      107.87     33.51 o 
 -10  13   1      309.98      313.17     42.00 o 
  -9  13   1        1.76       56.79     27.48 o 
  -8  13   1       87.97       78.65     26.88 o 
  -7  13   1      600.94      702.89    104.15 o 
  -6  13   1      913.87      693.39    137.26 o 
  -5  13   1       92.47      112.57     25.64 o 
  -4  13   1       55.71       60.57     23.90 o 
  -3  13   1     1220.46     1150.66     62.93 o 
  -2  13   1        3.82        5.69     17.11 o 
  -1  13   1      221.56      234.22     31.06 o 
   0  13   1      109.55      107.78     25.88 o 
   1  13   1      163.73      158.93     25.73 o 
   2  13   1      538.68      645.31     42.69 o 
   3  13   1      700.72      689.40     65.29 o 
   4  13   1       38.48       42.04     14.00 o 
   5  13   1      475.57      454.53     56.09 o 
   6  13   1       54.03       35.36     27.41 o 
   7  13   1      435.70      404.86     58.81 o 
   8  13   1        6.35       48.74     37.86 o 
   9  13   1       58.25      120.06     38.43 o 
  -9  14   1       36.86       15.46     25.70 o 
  -8  14   1      751.54      616.94     51.41 o 
  -7  14   1      311.09      315.32     51.42 o 
  -6  14   1      114.51       75.06     23.90 o 
  -5  14   1      380.39      444.72     49.85 o 
  -4  14   1      297.93      285.28     35.93 o 
  -3  14   1      934.39      889.81     55.96 o 
  -2  14   1      714.69      702.41     53.59 o 
  -1  14   1      262.79      269.31     47.02 o 
   0  14   1      373.32      400.33     31.98 o 
   1  14   1      134.58      149.47     23.96 o 
   2  14   1     1286.98     1193.80     39.13 o 
   3  14   1        1.57       26.68     13.69 o 
   4  14   1      385.41      530.74     59.38 o 
   5  14   1        1.07       29.40     56.64 o 
   6  14   1      194.42      140.97     60.49 o 
   7  14   1      311.44      299.66     55.42 o 
   8  14   1       40.94       34.28     42.32 o 
   9  14   1       89.60       99.39     34.96 o 
  -8  15   1      245.83      340.62     82.60 o 
  -7  15   1       97.07       57.94     24.42 o 
  -6  15   1       13.45        1.84      6.63 o 
  -5  15   1       15.19       -3.49     19.26 o 
  -4  15   1      178.35      194.10     31.14 o 
  -3  15   1      339.88      325.67     34.93 o 
  -2  15   1      202.35      220.71     30.28 o 
  -1  15   1       62.41      102.54     28.47 o 
   0  15   1      367.99      346.53     39.57 o 
   1  15   1      331.48      309.02     53.26 o 
   2  15   1       13.89       25.85     12.70 o 
   3  15   1      112.21      130.82     20.87 o 
   4  15   1      113.69       74.38     20.82 o 
   5  15   1       94.65       66.96     31.06 o 
   6  15   1      311.39      339.62     56.70 o 
   7  15   1       12.85       81.80     44.25 o 
   8  15   1       95.92       50.71     56.95 o 
  -7  16   1      181.55      160.96     30.19 o 
  -6  16   1      239.58      152.66     44.30 o 
  -5  16   1        6.12        3.73     31.58 o 
  -4  16   1      197.79      168.36     35.99 o 
  -3  16   1       40.48      128.67     29.19 o 
  -2  16   1      136.21      187.68     43.21 o 
  -1  16   1        5.40      -14.44     24.95 o 
   0  16   1        6.61       43.44     19.21 o 
   1  16   1        0.41       -7.92     18.54 o 
   2  16   1       32.41       19.65     16.47 o 
   3  16   1        0.37        2.82     17.92 o 
   4  16   1       81.94       82.88     34.17 o 
   5  16   1        2.58       38.14     30.88 o 
   6  16   1      265.99      260.14     46.90 o 
   7  16   1      251.35      243.77     43.94 o 
  -6  17   1      367.15      335.32     35.32 o 
  -5  17   1        2.67       55.00     25.81 o 
  -4  17   1      269.72      220.07     28.82 o 
  -3  17   1       18.62       15.54     22.66 o 
  -2  17   1      443.69      556.05     97.71 o 
  -1  17   1       43.99       30.76     18.42 o 
   0  17   1      625.93      704.23     55.47 o 
   1  17   1      102.97      102.29     24.52 o 
   2  17   1      896.99      894.69     80.20 o 
   3  17   1       57.85       59.04     23.11 o 
   4  17   1      122.37      127.06     34.58 o 
   5  17   1       69.80       54.03     34.67 o 
  -4  18   1      134.10      117.64     27.26 o 
  -3  18   1       31.37       48.90     20.48 o 
  -2  18   1      263.96      262.54     31.43 o 
  -1  18   1       15.09       32.17     20.48 o 
   0  18   1       12.62       29.57     19.12 o 
   1  18   1      138.49      148.17     28.21 o 
   2  18   1      135.04       76.37     30.20 o 
   3  18   1        0.13       24.62     34.72 o 
   4  18   1      142.18      149.00     38.88 o 
 -14   0   2        1.46       66.18     48.86 o 
 -13   0   2     1122.72     1249.88     92.29 o 
 -12   0   2      250.86      271.02     33.37 o 
 -11   0   2     2726.88     2418.34    182.07 o 
 -10   0   2     1218.65     1261.09     49.81 o 
  -9   0   2     2527.21     2432.06     87.29 o 
  -8   0   2     1351.64     1314.77     47.67 o 
  -7   0   2      402.31      352.36     24.63 o 
  -6   0   2     2929.74     2673.16     69.98 o 
  -5   0   2     3246.51     3094.13     60.83 o 
  -4   0   2      343.14      320.92     16.09 o 
  -3   0   2     2119.20     2009.30     30.65 o 
  -2   0   2        2.42        8.03      3.70 o 
  -1   0   2     8184.36     8287.79    155.45 o 
   0   0   2     7951.99     7343.60    201.94 o 
   1   0   2      711.72      715.84     32.61 o 
   2   0   2     6639.17     6140.66    230.44 o 
   3   0   2     1006.79      995.19     51.91 o 
   4   0   2     4845.89     5142.26    213.95 o 
   5   0   2      513.30      654.77     86.03 o 
   6   0   2      755.16      696.84    125.28 o 
   7   0   2      364.63      390.04     65.56 o 
   8   0   2     1813.99     1658.72    143.24 o 
   9   0   2     1671.38     1734.30    155.77 o 
  10   0   2      480.99      543.80     38.81 o 
  11   0   2      246.29      192.10     29.65 o 
  12   0   2        8.69       19.63     40.09 o 
  13   0   2      401.30       97.72     53.87 o 
 -14   1   2      322.55      327.91     37.08 o 
 -13   1   2       20.42       34.00     24.10 o 
 -12   1   2        0.08      -17.12     16.93 o 
 -11   1   2       55.89       68.89     18.96 o 
 -10   1   2      784.95      786.37     31.65 o 
  -9   1   2        0.74       30.33     14.16 o 
  -8   1   2      800.78      832.63     25.28 o 
  -7   1   2     1527.77     1846.29     39.89 o 
  -6   1   2     1243.13     1448.41     37.11 o 
  -5   1   2     4354.74     4635.64     73.64 o 
  -4   1   2     5190.56     4972.27    140.98 o 
  -3   1   2      199.85      203.14     10.83 o 
  -2   1   2    35787.55    32497.21   1308.50 o 
  -1   1   2     3219.01     2977.75     30.73 o 
   0   1   2      482.47      481.79     11.09 o 
   1   1   2      732.05      698.81     30.97 o 
   2   1   2        6.76        5.52     13.68 o 
   3   1   2     3183.30     2981.47     77.81 o 
   4   1   2        4.02       13.54     16.27 o 
   5   1   2     1947.51     1971.23     66.60 o 
   6   1   2     1509.15     1616.89     69.45 o 
   7   1   2       36.20       26.18     21.47 o 
   8   1   2     3084.56     2948.47    152.74 o 
   9   1   2     3771.40     3746.09    121.21 o 
  10   1   2      100.95       87.41     17.80 o 
  11   1   2       32.05       29.34     18.23 o 
  12   1   2      174.69      148.53     34.42 o 
  13   1   2       86.66       45.39     19.68 o 
 -14   2   2      459.27      391.76     41.10 o 
 -13   2   2      247.59      251.97     24.35 o 
 -12   2   2      509.07      559.21     40.75 o 
 -11   2   2       65.47       93.88     21.73 o 
 -10   2   2     2095.37     1971.06     57.33 o 
  -9   2   2     1180.10     1261.15     40.44 o 
  -8   2   2     1013.76      986.47     29.30 o 
  -7   2   2        4.70      -10.78     10.05 o 
  -6   2   2      159.25      122.75     15.47 o 
  -5   2   2       70.64       61.83      7.71 o 
  -4   2   2     1117.65      952.68     17.71 o 
  -3   2   2      179.72      163.28      7.66 o 
  -2   2   2     3229.66     3098.68     40.62 o 
  -1   2   2      221.18      214.31      7.02 o 
   0   2   2      115.55      126.42      9.49 o 
   1   2   2      797.02      814.12     42.60 o 
   2   2   2       69.55       69.84     20.37 o 
   3   2   2      753.50      658.93     37.14 o 
   4   2   2       72.85       53.90     22.05 o 
   5   2   2       71.19      118.31     21.72 o 
   6   2   2        5.55       34.93     34.98 o 
   7   2   2      456.33      439.93     63.48 o 
   8   2   2      432.72      439.17     27.35 o 
   9   2   2       25.56       10.12     42.60 o 
  10   2   2       34.26       37.03     24.41 o 
  11   2   2       24.06       11.07     18.61 o 
  12   2   2        4.59       24.00     18.23 o 
  13   2   2       16.22       18.65     18.02 o 
 -14   3   2       43.23       62.18     24.62 o 
 -13   3   2        0.36       39.64     15.90 o 
 -12   3   2      133.83      148.25     24.10 o 
 -11   3   2      170.12      177.31     29.90 o 
 -10   3   2      700.60      705.93     34.77 o 
  -9   3   2      488.21      532.08     28.72 o 
  -8   3   2     1443.80     1547.15     52.18 o 
  -7   3   2      151.98      121.92     12.88 o 
  -6   3   2       43.92       39.83      7.41 o 
  -5   3   2      439.82      444.66     10.59 o 
  -4   3   2       49.79       79.25      8.49 o 
  -3   3   2      211.69      227.77     10.00 o 
  -2   3   2     2882.46     2627.98     40.55 o 
  -1   3   2    47317.02    45554.70   2683.36 o 
   0   3   2    26467.40    25949.37    714.02 o 
   1   3   2    22875.36    23672.28    782.71 o 
   2   3   2     2175.61     2234.69     43.30 o 
   3   3   2     8309.72     9115.10    286.27 o 
   4   3   2     3651.93     3712.18    120.02 o 
   5   3   2       27.95        5.68     20.96 o 
   6   3   2     3301.31     3470.46    137.15 o 
   7   3   2      294.45      265.43     36.46 o 
   8   3   2      537.61      497.27     21.68 o 
   9   3   2      426.45      399.81     23.11 o 
  10   3   2      471.99      542.16     39.21 o 
  11   3   2        5.03        1.94     15.98 o 
  12   3   2      625.72      528.31    171.01 o 
  13   3   2       62.67       80.60     34.24 o 
 -14   4   2      262.06      160.04     44.65 o 
 -13   4   2       10.14       24.22     15.13 o 
 -12   4   2      144.64      255.45     35.59 o 
 -11   4   2       74.61       70.56     17.65 o 
 -10   4   2     1414.14     1284.85     46.30 o 
  -9   4   2      751.50      690.63     32.62 o 
  -8   4   2     1033.65     1059.37     33.73 o 
  -7   4   2       14.59       25.14      9.64 o 
  -6   4   2       11.70       13.18      6.23 o 
  -5   4   2      202.88      205.08     11.65 o 
  -4   4   2      157.12      117.56      9.40 o 
  -3   4   2      486.59      430.31     14.75 o 
  -2   4   2     1247.32     1204.79     24.47 o 
  -1   4   2    34152.79    32543.86   1123.70 o 
   0   4   2     7264.07     7283.75    126.35 o 
   1   4   2     7877.73     7383.15    486.03 o 
   2   4   2     4037.19     4295.00    125.37 o 
   3   4   2      384.89      401.86     22.90 o 
   4   4   2       64.25       89.21     20.11 o 
   5   4   2      121.66       81.20     16.94 o 
   6   4   2      674.75      792.40     34.24 o 
   7   4   2     1748.52     1609.84     62.75 o 
   8   4   2       27.55       12.74     11.63 o 
   9   4   2        1.11        1.26     14.53 o 
  10   4   2      642.55      526.82     66.29 o 
  11   4   2        2.72       13.29     24.82 o 
  12   4   2       61.27       74.36     20.64 o 
 -14   5   2      138.34       66.33     21.61 o 
 -13   5   2      158.80      141.61     22.69 o 
 -12   5   2      108.20       83.26     18.47 o 
 -11   5   2      175.55      177.79     18.67 o 
 -10   5   2        1.44       22.26     14.98 o 
  -9   5   2     1693.13     1675.02     49.80 o 
  -8   5   2       26.32       21.89     10.00 o 
  -7   5   2     2401.18     2266.79     51.81 o 
  -6   5   2      121.26      147.80     13.17 o 
  -5   5   2     1878.28     1812.17     34.98 o 
  -4   5   2     1171.21     1221.62     29.67 o 
  -3   5   2     5470.52     5202.00    101.77 o 
  -2   5   2        7.14       13.73      8.40 o 
  -1   5   2    13700.23    12620.45    289.90 o 
   0   5   2     2327.94     2227.94     43.40 o 
   1   5   2     9218.69     8469.67    167.58 o 
   2   5   2      120.96      110.66     16.58 o 
   3   5   2    20303.41    20866.74    890.41 o 
   4   5   2      233.33      299.74     24.97 o 
   5   5   2     3689.25     3546.41    110.44 o 
   6   5   2      233.53      309.81     24.40 o 
   7   5   2      733.54      816.57     22.94 o 
   8   5   2      389.85      401.84     19.35 o 
   9   5   2     2336.82     1973.48    157.23 o 
  10   5   2      110.15      185.30     59.55 o 
  11   5   2     1484.09     1336.16     82.22 o 
  12   5   2      452.55      530.91    124.71 o 
 -14   6   2        1.55        3.25     20.05 o 
 -13   6   2      181.35      161.98     31.44 o 
 -12   6   2        2.87      -11.22     18.06 o 
 -11   6   2      187.19      220.62     30.82 o 
 -10   6   2       38.51       51.74     19.04 o 
  -9   6   2     4841.56     4822.33    143.90 o 
  -8   6   2       73.14       76.80     10.71 o 
  -7   6   2     2321.75     2348.82     52.35 o 
  -6   6   2        0.44       22.85     10.01 o 
  -5   6   2     3093.55     3007.72     54.52 o 
  -4   6   2      119.74      168.55     25.26 o 
  -3   6   2      339.21      340.44     20.14 o 
  -2   6   2     5692.94     5618.15    102.36 o 
  -1   6   2     5464.91     5242.62    101.82 o 
   0   6   2     6649.61     6263.03    122.53 o 
   1   6   2     4185.92     4459.72     82.55 o 
   2   6   2      107.43      150.90     13.46 o 
   3   6   2      323.12      389.42     32.28 o 
   4   6   2      831.13      964.38     68.97 o 
   5   6   2       14.15       28.29     18.56 o 
   6   6   2      594.60      601.44     38.22 o 
   7   6   2      111.96      145.45     32.92 o 
   8   6   2      232.06      216.73     64.31 o 
   9   6   2       61.82       61.53     25.55 o 
  10   6   2        0.88       21.30     22.88 o 
  11   6   2      575.59      626.59     55.03 o 
  12   6   2      139.03      134.51     43.21 o 
 -13   7   2      114.53      120.16     31.12 o 
 -12   7   2      158.83       99.43     25.01 o 
 -11   7   2      301.01      398.19     62.37 o 
 -10   7   2     1305.18     1333.15     49.84 o 
  -9   7   2       75.55      100.96     19.10 o 
  -8   7   2      565.55      554.87     26.16 o 
  -7   7   2      115.82      127.31     15.77 o 
  -6   7   2     2690.63     2446.31     76.51 o 
  -5   7   2     1044.11     1021.95     35.15 o 
  -4   7   2     3489.46     3430.91     72.49 o 
  -3   7   2      863.09      752.36     29.58 o 
  -2   7   2     4242.84     4099.03     75.78 o 
  -1   7   2     2830.98     2613.13     50.42 o 
   0   7   2      743.42      674.62     24.81 o 
   1   7   2     6829.88     6691.07    137.60 o 
   2   7   2     4295.66     4473.62     81.43 o 
   3   7   2     2403.13     2082.03     72.72 o 
   4   7   2     1255.40     1257.73     64.45 o 
   5   7   2     2484.62     2579.93    105.60 o 
   6   7   2      286.47      297.26     31.27 o 
   7   7   2      890.87      991.26     63.80 o 
   8   7   2     1120.40     1143.36     65.31 o 
   9   7   2      871.03      961.47     77.39 o 
  10   7   2      928.23      983.25     86.07 o 
  11   7   2      208.66      275.65     44.65 o 
  12   7   2      127.89       82.70     34.28 o 
 -13   8   2      165.85      124.90     29.36 o 
 -12   8   2       18.00        2.43     18.30 o 
 -11   8   2      213.05      229.61     32.09 o 
 -10   8   2      211.02      229.99     26.72 o 
  -9   8   2      661.19      733.53     44.83 o 
  -8   8   2      154.68      113.65     16.03 o 
  -7   8   2      135.84      119.74     14.27 o 
  -6   8   2      596.41      600.27     28.34 o 
  -5   8   2      450.55      454.63     17.07 o 
  -4   8   2        5.57       20.63     11.51 o 
  -3   8   2      326.39      356.39     22.42 o 
  -2   8   2      401.38      361.18     30.36 o 
  -1   8   2      267.52      342.38     29.98 o 
   0   8   2      118.89      137.37     14.41 o 
   1   8   2      252.51      243.96     13.96 o 
   2   8   2      137.64      154.31     11.21 o 
   3   8   2        5.11       24.67     17.73 o 
   4   8   2      183.27      198.98     28.35 o 
   5   8   2      566.61      665.23     56.80 o 
   6   8   2       44.93       15.63     23.76 o 
   7   8   2       36.20        7.43     20.51 o 
   8   8   2       30.93       36.28     27.16 o 
   9   8   2      229.62      257.10     47.32 o 
  10   8   2       63.47       70.39     34.41 o 
  11   8   2        0.81       17.36     39.13 o 
 -13   9   2       22.73       73.92     24.83 o 
 -12   9   2      154.05      106.00     29.75 o 
 -11   9   2       91.92      110.03     25.34 o 
 -10   9   2     1042.21     1052.72     52.92 o 
  -9   9   2      424.80      412.81     32.93 o 
  -8   9   2     1690.27     1879.53    105.63 o 
  -7   9   2       55.11       55.65     12.10 o 
  -6   9   2     3404.81     3388.89     93.45 o 
  -5   9   2       59.32       22.75     24.99 o 
  -4   9   2     2245.75     1994.11     58.05 o 
  -3   9   2      108.44       93.04     17.83 o 
  -2   9   2     4163.88     3695.90    105.41 o 
  -1   9   2      937.62      878.58     26.22 o 
   0   9   2     5261.21     4827.42    114.24 o 
   1   9   2     1693.64     1537.47     56.60 o 
   2   9   2     2988.88     2941.98     91.20 o 
   3   9   2      782.44      862.32     41.59 o 
   4   9   2     3315.69     3322.03    139.57 o 
   5   9   2      195.23      191.58     36.37 o 
   6   9   2     3006.28     3055.37    156.97 o 
   7   9   2     1057.91     1138.80     79.75 o 
   8   9   2     2567.95     2716.88    116.76 o 
   9   9   2      363.20      515.18     82.34 o 
  10   9   2     1054.49      991.84     95.91 o 
  11   9   2        2.12      -19.41     28.26 o 
 -12  10   2      218.55      225.63     36.58 o 
 -11  10   2      301.73      320.73     37.75 o 
 -10  10   2      238.39      210.29     28.29 o 
  -9  10   2     1446.86     1342.06     69.53 o 
  -8  10   2      553.31      709.94     55.00 o 
  -7  10   2      448.40      429.20     61.25 o 
  -6  10   2      448.08      452.34     21.78 o 
  -5  10   2      350.84      260.50     41.52 o 
  -4  10   2      472.71      501.05     30.33 o 
  -3  10   2     1585.63     1530.76     95.23 o 
  -2  10   2      310.88      340.08     25.12 o 
  -1  10   2     1123.25     1173.16     34.16 o 
   0  10   2     1316.32     1355.46     37.41 o 
   1  10   2      302.97      287.67     13.43 o 
   2  10   2      184.67      254.29     16.94 o 
   3  10   2       11.90       11.34      7.94 o 
   4  10   2        2.99       16.58     22.25 o 
   5  10   2       95.50      117.66     29.34 o 
   6  10   2      100.23       81.89     25.68 o 
   7  10   2      162.66      138.39     33.72 o 
   8  10   2      132.63      197.13     41.55 o 
   9  10   2      242.36      279.82     47.68 o 
  10  10   2      182.16      253.48     42.27 o 
  11  10   2      340.78      322.39     59.01 o 
 -12  11   2        0.97      -14.45     26.40 o 
 -11  11   2       21.00       19.97     20.64 o 
 -10  11   2      120.86      118.84     21.84 o 
  -9  11   2     2139.58     2051.96     96.34 o 
  -8  11   2       36.94       23.39     16.75 o 
  -7  11   2      914.29     1079.60     86.47 o 
  -6  11   2        8.18      -12.95     12.42 o 
  -5  11   2     2018.89     2120.17     77.98 o 
  -4  11   2       17.09       19.46     14.68 o 
  -3  11   2      913.98      919.93     45.92 o 
  -2  11   2      389.80      403.76     30.44 o 
  -1  11   2     1959.61     1856.51     53.49 o 
   0  11   2     1185.65     1116.91     33.11 o 
   1  11   2     2627.26     2376.75     54.10 o 
   2  11   2      328.58      335.01     21.52 o 
   3  11   2     2462.46     2388.34     91.71 o 
   4  11   2      800.72      927.94     70.25 o 
   5  11   2     1761.67     1912.06     97.32 o 
   6  11   2      458.51      495.66     50.03 o 
   7  11   2     2641.50     2714.23    138.48 o 
   8  11   2     1622.08     1576.67     78.72 o 
   9  11   2      567.21      654.47     84.47 o 
  10  11   2       14.58       44.81     35.22 o 
 -11  12   2        8.56       17.94     22.84 o 
 -10  12   2       79.50       67.64     23.76 o 
  -9  12   2       10.58        3.15     24.67 o 
  -8  12   2      182.00      238.30     32.86 o 
  -7  12   2      384.66      370.03     42.72 o 
  -6  12   2      559.56      582.71     25.30 o 
  -5  12   2      202.78      223.94     22.50 o 
  -4  12   2      232.61      223.46     36.66 o 
  -3  12   2      404.23      478.59     56.72 o 
  -2  12   2       94.90       73.71     16.26 o 
  -1  12   2      416.60      420.19     23.32 o 
   0  12   2      590.72      596.99     30.52 o 
   1  12   2        4.83        6.96      8.25 o 
   2  12   2       13.24       -1.96     20.28 o 
   3  12   2        0.48        2.32     11.60 o 
   4  12   2       69.72       78.86     32.66 o 
   5  12   2        7.53        1.28     26.62 o 
   6  12   2      116.60      104.92     32.82 o 
   7  12   2       63.13      143.62     36.54 o 
   8  12   2       37.18      100.87     35.06 o 
   9  12   2        4.42       18.80     27.42 o 
  10  12   2      129.89      197.96     70.64 o 
 -10  13   2      158.77       89.73     27.68 o 
  -9  13   2      519.19      486.80     63.92 o 
  -8  13   2       23.71       30.71     12.57 o 
  -7  13   2      206.95      254.31     21.22 o 
  -6  13   2      137.79      122.17     11.09 o 
  -5  13   2     1044.98     1019.08     51.34 o 
  -4  13   2       11.10        1.67     20.50 o 
  -3  13   2     1020.05      943.32     43.88 o 
  -2  13   2       81.80      122.77     27.77 o 
  -1  13   2      865.14      855.54     35.02 o 
   0  13   2      406.82      486.81     30.78 o 
   1  13   2      172.12      181.99     19.62 o 
   2  13   2       10.89       -9.21     12.64 o 
   3  13   2       10.71       22.49     10.52 o 
   4  13   2     1148.79     1191.28     66.45 o 
   5  13   2      626.44      711.97     58.29 o 
   6  13   2       99.65      115.07     43.66 o 
   7  13   2      538.93      658.68    110.61 o 
   8  13   2       17.64       33.51     33.16 o 
   9  13   2      350.59      374.31     49.07 o 
 -10  14   2      276.92      288.47     37.37 o 
  -9  14   2       42.16       85.27     30.80 o 
  -8  14   2      624.89      741.67     68.05 o 
  -7  14   2       60.82       47.24     16.54 o 
  -6  14   2      666.94      673.75     30.17 o 
  -5  14   2       13.30       12.01     16.13 o 
  -4  14   2      308.68      341.82     34.56 o 
  -3  14   2       39.72       41.43     17.34 o 
  -2  14   2      217.92      200.57     23.11 o 
  -1  14   2       89.14       59.58     17.47 o 
   0  14   2       75.41       85.53     18.44 o 
   1  14   2      405.07      425.38     44.33 o 
   2  14   2      252.67      297.38     25.05 o 
   3  14   2       18.57       10.73     21.44 o 
   4  14   2       24.19       14.57     22.74 o 
   5  14   2       10.01       37.97     35.74 o 
   6  14   2        8.20       25.47     40.55 o 
   7  14   2       85.51       41.44     32.93 o 
   8  14   2       91.88      137.10     43.28 o 
  -9  15   2        8.60       30.04     22.27 o 
  -8  15   2      402.81      380.19     71.43 o 
  -7  15   2        9.60       15.70     25.50 o 
  -6  15   2      150.70       81.23     26.05 o 
  -5  15   2       24.84       -5.32     15.97 o 
  -4  15   2      817.21      841.51     40.37 o 
  -3  15   2        1.66       19.85     17.96 o 
  -2  15   2     1153.03     1156.40     54.13 o 
  -1  15   2      233.35      238.70     27.23 o 
   0  15   2      213.38      222.36     22.49 o 
   1  15   2       19.74       29.30     15.68 o 
   2  15   2      889.49      805.03     38.97 o 
   3  15   2        3.14        8.89     17.18 o 
   4  15   2       76.66       79.16     33.82 o 
   5  15   2      230.05      315.10     41.21 o 
   6  15   2      256.36      250.39     41.13 o 
   7  15   2        2.20       39.33     30.14 o 
  -8  16   2       91.94       83.62     25.27 o 
  -7  16   2       59.30       53.73     25.11 o 
  -6  16   2        0.98        6.46     13.58 o 
  -5  16   2      236.53      247.59     28.36 o 
  -4  16   2        8.15       -2.87     16.90 o 
  -3  16   2      159.23      167.88     23.85 o 
  -2  16   2       94.71       82.87     21.58 o 
  -1  16   2      482.07      526.20     40.27 o 
   0  16   2      749.57      681.94     65.02 o 
   1  16   2       47.04       44.82     14.44 o 
   2  16   2       38.54       73.76     16.64 o 
   3  16   2        8.89       27.16     24.55 o 
   4  16   2      298.31      364.32    102.64 o 
   5  16   2       12.28        2.10     39.67 o 
   6  16   2       10.28       70.57     33.34 o 
  -6  17   2       80.31       85.98     25.37 o 
  -5  17   2       16.17       31.68     24.31 o 
  -4  17   2        5.80       27.18     23.97 o 
  -3  17   2       31.85       34.81     22.05 o 
  -2  17   2       14.19       11.36     21.52 o 
  -1  17   2      391.01      361.56     28.42 o 
   0  17   2      119.31      109.38     21.84 o 
   1  17   2      175.98      158.34     27.79 o 
   2  17   2        2.84       22.41     19.31 o 
   3  17   2       35.16       16.19     29.81 o 
   4  17   2        0.76       -4.75     26.70 o 
   5  17   2       98.03       61.04     32.47 o 
  -4  18   2        4.05      114.14     36.54 o 
  -3  18   2       17.66       40.13     27.06 o 
  -2  18   2       61.38       84.10     21.71 o 
  -1  18   2      333.61      312.79     37.86 o 
   0  18   2        3.12      -23.84     15.89 o 
   1  18   2        0.48       -6.04     19.17 o 
   2  18   2        2.05       58.97     34.20 o 
   3  18   2        4.26      -13.71     32.81 o 
 -14   1   3      181.39      321.94     99.80 o 
 -13   1   3     1133.51     1159.90     87.46 o 
 -12   1   3      891.28      896.27     43.38 o 
 -11   1   3      378.58      437.14     38.19 o 
 -10   1   3      557.83      634.92     32.56 o 
  -9   1   3     2450.33     2374.87     67.19 o 
  -8   1   3     3419.20     3297.78     77.27 o 
  -7   1   3     1614.43     1622.88     82.94 o 
  -6   1   3     3092.04     2826.51     43.86 o 
  -5   1   3     2602.74     2516.77     34.79 o 
  -4   1   3     1373.81     1194.07     20.02 o 
  -3   1   3     6026.00     5875.58     80.54 o 
  -2   1   3     4730.08     4335.51     47.75 o 
  -1   1   3       26.62       36.30      5.01 o 
   0   1   3     7375.00     7106.97    160.00 o 
   1   1   3     1316.43     1274.75     32.87 o 
   2   1   3     7096.31     6795.93    176.44 o 
   3   1   3     1318.29     1301.82     51.48 o 
   4   1   3    19973.31    18971.44    672.65 o 
   5   1   3     1135.27     1244.34     57.39 o 
   6   1   3     7586.66     6904.12    270.78 o 
   7   1   3      275.15      277.26     59.93 o 
   8   1   3     3032.68     3000.82    212.35 o 
   9   1   3      437.31      407.14     54.48 o 
  10   1   3     1803.59     1710.50     83.10 o 
  11   1   3      155.64       27.94     38.21 o 
  12   1   3      185.53      198.26    116.52 o 
 -14   2   3      132.80      141.68     29.54 o 
 -13   2   3      327.22      501.78     41.10 o 
 -12   2   3      410.80      427.13     37.05 o 
 -11   2   3      496.55      542.78     27.67 o 
 -10   2   3      666.97      732.89     27.37 o 
  -9   2   3       24.31       32.83     18.02 o 
  -8   2   3        1.16       16.53      9.75 o 
  -7   2   3      173.50      141.96     11.31 o 
  -6   2   3     1093.20     1249.60     30.01 o 
  -5   2   3     1811.37     1774.18     32.83 o 
  -4   2   3     1062.23     1220.64     19.40 o 
  -3   2   3      377.75      433.75     14.58 o 
  -2   2   3     1261.34     1036.74     16.31 o 
  -1   2   3    45609.68    40883.95   3499.53 o 
   0   2   3      469.33      542.96     18.60 o 
   1   2   3     2477.76     2518.00     72.22 o 
   2   2   3     2379.53     2824.79     79.95 o 
   3   2   3     4285.56     4332.83    135.19 o 
   4   2   3     4391.89     4513.47    171.62 o 
   5   2   3      598.43      698.27     41.21 o 
   6   2   3      572.73      601.18     44.71 o 
   7   2   3        8.36      -13.36     38.84 o 
   8   2   3       91.98      141.57     58.46 o 
   9   2   3       12.69       12.62     13.85 o 
  10   2   3      203.05      137.23     40.32 o 
  11   2   3      248.92      395.89     54.29 o 
  12   2   3      341.46      431.60     40.06 o 
 -14   3   3      432.80      453.08     62.54 o 
 -13   3   3      150.59      116.47     20.30 o 
 -12   3   3      333.84      437.45     38.46 o 
 -11   3   3      233.28      230.98     21.21 o 
 -10   3   3      471.95      467.86     30.15 o 
  -9   3   3      160.37      208.19     39.36 o 
  -8   3   3     1140.11     1169.90     31.13 o 
  -7   3   3     4611.22     4736.65     90.15 o 
  -6   3   3     3727.87     3664.66     56.96 o 
  -5   3   3     4788.11     4459.01     75.79 o 
  -4   3   3     9253.06     8765.34    160.62 o 
  -3   3   3    10692.43    10256.37    198.18 o 
  -2   3   3      335.28      336.87     18.73 o 
  -1   3   3      204.20      166.40     10.39 o 
   0   3   3      284.51      267.06     13.56 o 
   1   3   3    16513.30    16423.83    475.41 o 
   2   3   3     6128.69     6031.39    172.08 o 
   3   3   3    20952.87    21063.15    840.34 o 
   4   3   3     1185.43     1138.49     47.30 o 
   5   3   3     8082.75     7522.05    307.15 o 
   6   3   3      114.64      108.77     30.68 o 
   7   3   3     4589.52     4509.69    317.80 o 
   8   3   3       11.23      -12.29     10.91 o 
   9   3   3     1323.84     1469.96     76.84 o 
  10   3   3      559.44      539.12     74.12 o 
  11   3   3     1809.91     1361.58    166.00 o 
  12   3   3       66.87       40.56     22.97 o 
 -14   4   3      269.34      244.47     23.87 o 
 -13   4   3       84.70       42.75     17.84 o 
 -12   4   3      288.17      385.18     53.28 o 
 -11   4   3      609.80      579.75     28.00 o 
 -10   4   3       40.81       34.98     13.01 o 
  -9   4   3     1439.98     1463.32     31.33 o 
  -8   4   3       14.69       26.50      9.95 o 
  -7   4   3      983.09     1064.38     22.02 o 
  -6   4   3       70.37       59.10      9.46 o 
  -5   4   3        0.28       11.84      8.17 o 
  -4   4   3     4586.56     4849.26     79.37 o 
  -3   4   3      354.12      336.74     18.89 o 
  -2   4   3     1610.62     1575.36     28.13 o 
  -1   4   3    16836.60    16706.80    384.56 o 
   0   4   3      819.84      827.68     21.64 o 
   1   4   3     4966.70     5374.62    112.82 o 
   2   4   3      616.10      665.04     29.69 o 
   3   4   3      214.07      277.79     24.89 o 
   4   4   3      224.47      256.56     27.49 o 
   5   4   3      416.54      481.14     40.37 o 
   6   4   3       93.87      113.89     36.22 o 
   7   4   3     1003.40      867.55    145.75 o 
   8   4   3      715.98      634.88     54.09 o 
   9   4   3      397.06      346.88    121.10 o 
  10   4   3        5.73       -8.22     33.62 o 
  11   4   3      114.29       77.28     58.46 o 
  12   4   3      160.96       62.47     29.64 o 
 -14   5   3       91.53       88.94     18.19 o 
 -13   5   3       75.59       93.12     28.31 o 
 -12   5   3     1503.64     1411.28     59.23 o 
 -11   5   3      968.18      932.51     32.29 o 
 -10   5   3        3.94        3.98     13.73 o 
  -9   5   3        5.52       24.77      9.58 o 
  -8   5   3      715.51      721.08     27.97 o 
  -7   5   3     3649.56     3462.49     73.89 o 
  -6   5   3     2328.30     2217.93     48.35 o 
  -5   5   3     3697.15     3614.32     67.76 o 
  -4   5   3     5603.34     5616.88     96.74 o 
  -3   5   3     2832.02     2710.03     48.55 o 
  -2   5   3     5493.02     5292.58    102.13 o 
  -1   5   3      592.72      513.10     19.78 o 
   0   5   3      118.79       93.91      6.96 o 
   1   5   3     4894.08     4684.79    109.42 o 
   2   5   3      457.66      420.62     35.96 o 
   3   5   3     1206.56     1220.89     58.20 o 
   4   5   3       69.55       99.04     19.56 o 
   5   5   3     2691.70     3117.81    294.93 o 
   6   5   3       72.84      111.04     37.15 o 
   7   5   3       46.68       18.66     16.76 o 
   8   5   3        1.26       15.71     32.55 o 
   9   5   3      358.33      240.44     94.24 o 
  10   5   3        0.89      -30.11     20.07 o 
  11   5   3      137.76      140.32     54.16 o 
  12   5   3      123.95       71.80     77.95 o 
 -14   6   3       43.59       35.68     26.55 o 
 -13   6   3        5.32       27.73     22.03 o 
 -12   6   3      173.45      189.04     26.23 o 
 -11   6   3      540.42      683.53     49.38 o 
 -10   6   3        0.59       10.82     15.48 o 
  -9   6   3     1037.88     1179.73     69.57 o 
  -8   6   3      617.70      631.87     23.72 o 
  -7   6   3      167.77      197.72     21.19 o 
  -6   6   3        1.55        3.29      7.49 o 
  -5   6   3       83.54       78.13     10.41 o 
  -4   6   3     1645.31     1659.43     34.91 o 
  -3   6   3      429.53      467.23     16.64 o 
  -2   6   3      729.15      768.42     19.94 o 
  -1   6   3      152.34      120.35     10.45 o 
   0   6   3     2308.35     2393.15     53.93 o 
   1   6   3     1882.74     1910.80     38.92 o 
   2   6   3      829.36      927.41     52.78 o 
   3   6   3      345.74      319.90     27.68 o 
   4   6   3      837.64      964.47     74.46 o 
   5   6   3       37.41       49.02     22.49 o 
   6   6   3      244.76      213.58     52.80 o 
   7   6   3     2095.57     2191.33     90.96 o 
   8   6   3     1025.26     1050.39     67.27 o 
   9   6   3       66.84       82.02     28.49 o 
  10   6   3        4.93        3.50     28.03 o 
  11   6   3       86.63       99.79     38.52 o 
  12   6   3       33.06       19.58     30.62 o 
 -13   7   3      298.18      335.78     66.70 o 
 -12   7   3       17.04       27.15     24.84 o 
 -11   7   3      122.87      112.70     31.66 o 
 -10   7   3       11.29       35.04     17.51 o 
  -9   7   3     1166.21     1148.62     35.33 o 
  -8   7   3      439.45      466.47     19.77 o 
  -7   7   3        1.36       12.94     11.50 o 
  -6   7   3      552.87      560.93     32.88 o 
  -5   7   3      589.77      611.78     25.46 o 
  -4   7   3     4166.50     4280.58     90.97 o 
  -3   7   3        9.14       11.75      9.07 o 
  -2   7   3      188.65      152.91     11.44 o 
  -1   7   3     1011.98     1068.14     25.36 o 
   0   7   3     5406.86     5050.66    101.77 o 
   1   7   3       43.57       65.74      8.66 o 
   2   7   3     1172.09     1142.64     55.32 o 
   3   7   3     1425.10     1416.31     61.85 o 
   4   7   3      615.25      753.49     48.70 o 
   5   7   3      274.64      330.27     30.93 o 
   6   7   3     1147.36     1304.72     66.73 o 
   7   7   3      655.56      691.85     49.87 o 
   8   7   3      112.34      159.23     40.93 o 
   9   7   3      117.55      155.45     34.53 o 
  10   7   3      101.81       93.28     34.20 o 
  11   7   3      659.84      960.99    109.94 o 
 -13   8   3      240.43      181.34     29.83 o 
 -12   8   3       72.06       62.48     20.50 o 
 -11   8   3      143.74      157.09     25.65 o 
 -10   8   3      140.19      166.62     25.39 o 
  -9   8   3     3042.49     3228.09     80.25 o 
  -8   8   3      586.52      506.01     50.98 o 
  -7   8   3     4467.51     4123.03     89.69 o 
  -6   8   3     1449.70     1326.52     51.59 o 
  -5   8   3     2171.50     2171.09     54.11 o 
  -4   8   3      560.55      569.09     22.82 o 
  -3   8   3     2364.23     2177.55     54.80 o 
  -2   8   3      942.46      917.79     35.97 o 
  -1   8   3     1374.14     1499.65     36.90 o 
   0   8   3      747.69      727.36     27.07 o 
   1   8   3      171.63      189.31     13.72 o 
   2   8   3      364.03      251.58     38.03 o 
   3   8   3       69.85       74.33     19.34 o 
   4   8   3      272.62      249.12     38.37 o 
   5   8   3      909.49      781.73     64.46 o 
   6   8   3      291.74      280.68     36.94 o 
   7   8   3      747.98      742.97     57.32 o 
   8   8   3      644.74      801.77     72.68 o 
   9   8   3        5.58        7.79     25.46 o 
  10   8   3       47.41       86.79     44.36 o 
  11   8   3        2.42       -0.34     29.42 o 
 -13   9   3       40.96       69.16     25.25 o 
 -12   9   3        3.58       11.91     22.03 o 
 -11   9   3        1.95        5.08     15.96 o 
 -10   9   3        1.90       -9.49     17.32 o 
  -9   9   3      676.57      751.38     55.20 o 
  -8   9   3       21.17       10.48      9.41 o 
  -7   9   3      931.12      849.93     30.30 o 
  -6   9   3       34.92       24.75     12.87 o 
  -5   9   3       51.01       48.63     13.09 o 
  -4   9   3     1107.31     1162.75     37.07 o 
  -3   9   3      166.11      201.43     14.19 o 
  -2   9   3      374.56      474.49     24.38 o 
  -1   9   3     2339.24     2278.76     47.78 o 
   0   9   3      126.72      150.13     13.45 o 
   1   9   3        1.40       -0.11      8.09 o 
   2   9   3      104.43      132.71     11.11 o 
   3   9   3       51.31       53.05     19.58 o 
   4   9   3        3.43       -1.74     20.09 o 
   5   9   3       74.60       74.41     24.28 o 
   6   9   3       33.08       12.78     18.87 o 
   7   9   3       41.87       45.03     28.57 o 
   8   9   3       48.43       -2.87     26.34 o 
   9   9   3       35.30       -6.51     23.16 o 
  10   9   3       23.50       14.55     38.78 o 
  11   9   3      296.19      308.09     46.90 o 
 -12  10   3       25.45       57.27     22.56 o 
 -11  10   3      213.12      204.32     26.32 o 
 -10  10   3       36.26       56.33     19.40 o 
  -9  10   3        5.83        1.54     14.19 o 
  -8  10   3      334.28      420.72     47.54 o 
  -7  10   3      296.69      362.47     40.05 o 
  -6  10   3      834.36      825.65     41.49 o 
  -5  10   3       89.36      115.32     19.38 o 
  -4  10   3      584.04      561.70     25.26 o 
  -3  10   3      126.49      154.25     14.97 o 
  -2  10   3     1481.57     1368.28     42.85 o 
  -1  10   3      931.98      928.96     28.14 o 
   0  10   3      541.62      547.78     25.21 o 
   1  10   3      303.01      298.51     19.45 o 
   2  10   3      750.11      841.63     31.31 o 
   3  10   3      176.03      332.16     98.86 o 
   4  10   3        6.03       13.77     25.29 o 
   5  10   3       45.90       40.82     25.66 o 
   6  10   3      143.69      142.66     32.94 o 
   7  10   3       67.84       39.38     25.57 o 
   8  10   3      266.78      444.76     45.73 o 
   9  10   3      175.82      203.99     43.32 o 
  10  10   3        2.56      -25.35     34.64 o 
 -12  11   3       54.72       54.35     23.28 o 
 -11  11   3      145.10      124.82     27.27 o 
 -10  11   3        1.61       24.69     22.01 o 
  -9  11   3       14.00       27.66     11.07 o 
  -8  11   3      159.86      164.73     12.78 o 
  -7  11   3     1751.18     1610.20     49.04 o 
  -6  11   3      370.71      390.50     33.69 o 
  -5  11   3        1.05       -3.76     13.61 o 
  -4  11   3      389.74      362.47     22.26 o 
  -3  11   3      135.57      187.84     28.54 o 
  -2  11   3      594.65      570.95     28.47 o 
  -1  11   3       34.68       57.08     16.55 o 
   0  11   3     2638.81     2473.62     64.22 o 
   1  11   3       13.72       14.25     10.56 o 
   2  11   3        3.30       -0.66     12.50 o 
   3  11   3      131.54       96.87     32.48 o 
   4  11   3       56.99       68.69     31.71 o 
   5  11   3        3.32       12.50     27.06 o 
   6  11   3        0.55      -11.11     25.59 o 
   7  11   3       22.47      -16.47     23.57 o 
   8  11   3      289.68      288.95     45.27 o 
   9  11   3       53.82       64.05     47.94 o 
  10  11   3      164.40      133.52     39.55 o 
 -11  12   3      406.71      466.67     65.42 o 
 -10  12   3      143.61       86.15     27.73 o 
  -9  12   3      112.19      175.52     37.08 o 
  -8  12   3     1134.44     1050.24     53.87 o 
  -7  12   3       73.91       72.93     11.54 o 
  -6  12   3      662.60      656.80     34.05 o 
  -5  12   3      779.45      791.28     37.56 o 
  -4  12   3      556.73      588.58     43.36 o 
  -3  12   3     1521.51     1370.27     47.32 o 
  -2  12   3      112.85       94.73     17.67 o 
  -1  12   3     1794.22     1659.61     49.41 o 
   0  12   3       29.20       28.10     15.92 o 
   1  12   3       67.21       88.28     11.85 o 
   2  12   3       84.81       97.76      9.89 o 
   3  12   3      486.67      429.93     24.11 o 
   4  12   3       49.63       42.37     26.63 o 
   5  12   3      193.11      187.67     36.77 o 
   6  12   3       81.56       80.15     33.08 o 
   7  12   3      115.63      122.28     38.06 o 
   8  12   3      117.06      136.36     34.32 o 
   9  12   3       33.28       43.69     40.81 o 
 -11  13   3        2.16        6.89     20.06 o 
 -10  13   3        1.92        7.84     21.00 o 
  -9  13   3      124.60       78.36     27.61 o 
  -8  13   3      517.61      605.53     45.44 o 
  -7  13   3      294.56      320.62     36.30 o 
  -6  13   3      566.98      494.26     45.70 o 
  -5  13   3     1149.36     1183.88     45.82 o 
  -4  13   3      297.71      302.43     23.43 o 
  -3  13   3      118.83      105.87     20.02 o 
  -2  13   3      207.01      208.58     22.73 o 
  -1  13   3     2511.39     2537.12     68.32 o 
   0  13   3        1.76      -20.93     13.95 o 
   1  13   3     2813.55     2759.70     80.99 o 
   2  13   3     1218.74     1056.68     64.33 o 
   3  13   3       83.36      119.65     23.99 o 
   4  13   3       10.34       37.15     30.02 o 
   5  13   3      231.19      279.30     41.94 o 
   6  13   3       24.25        6.81     27.34 o 
   7  13   3      396.49      604.72     71.37 o 
   8  13   3       43.21       76.30     31.71 o 
 -10  14   3        0.20       -0.30     28.03 o 
  -9  14   3       86.20       85.81     31.94 o 
  -8  14   3        3.60       25.89     13.07 o 
  -7  14   3       20.83        0.26     21.20 o 
  -6  14   3       39.06       41.98     19.63 o 
  -5  14   3       51.40       61.54     17.92 o 
  -4  14   3        3.24       -8.94     15.54 o 
  -3  14   3      197.51      185.52     21.77 o 
  -2  14   3       58.48       50.18     23.48 o 
  -1  14   3      204.89      202.30     18.29 o 
   0  14   3       97.10      100.48     19.05 o 
   1  14   3      191.89      240.54     38.46 o 
   2  14   3      141.02      118.20     17.20 o 
   3  14   3      129.90      104.32     11.10 o 
   4  14   3       43.44       56.54     36.87 o 
   5  14   3        0.30       11.45     24.65 o 
   6  14   3      100.35      107.06     33.32 o 
   7  14   3       55.50       69.58     36.47 o 
   8  14   3        6.67       66.35     37.56 o 
  -9  15   3        1.23       -5.80     24.25 o 
  -8  15   3      165.39      140.88     31.58 o 
  -7  15   3      378.25      373.24     27.34 o 
  -6  15   3      186.77      164.94     26.32 o 
  -5  15   3      736.19      719.79     46.54 o 
  -4  15   3      612.92      641.82     60.51 o 
  -3  15   3      755.54      731.25     51.66 o 
  -2  15   3      143.83      145.07     23.30 o 
  -1  15   3      152.53      104.55     45.04 o 
   0  15   3      989.41     1011.95     58.04 o 
   1  15   3      154.27      176.38     18.84 o 
   2  15   3      280.41      258.83     40.62 o 
   3  15   3      514.90      382.41    126.28 o 
   4  15   3      161.57      175.65     39.31 o 
   5  15   3      419.84      561.48     61.26 o 
   6  15   3      137.29      192.68     53.63 o 
   7  15   3       17.07        2.21     36.15 o 
  -8  16   3      278.04      219.34     38.01 o 
  -7  16   3       82.61       49.43     30.33 o 
  -6  16   3      223.13      216.41     30.25 o 
  -5  16   3      121.65      101.25     23.89 o 
  -4  16   3       28.98       62.11     27.63 o 
  -3  16   3      679.23      712.69     46.04 o 
  -2  16   3       28.95       32.85     15.85 o 
  -1  16   3       64.78       52.82     19.72 o 
   0  16   3      369.91      388.57     25.82 o 
   1  16   3       97.91      100.20     17.76 o 
   2  16   3       12.25        4.39     14.97 o 
   3  16   3       15.62       40.97     26.99 o 
   4  16   3        0.50       25.48     29.91 o 
   5  16   3        0.66      -15.38     38.72 o 
  -6  17   3      279.70      321.32     42.07 o 
  -5  17   3      140.40      155.37     32.98 o 
  -4  17   3      756.11      741.52     50.46 o 
  -3  17   3      223.37      288.96     78.21 o 
  -2  17   3       85.13       88.06     19.45 o 
  -1  17   3       59.78       62.88     21.77 o 
   0  17   3      130.18      155.34     21.09 o 
   1  17   3      128.63      116.75     25.13 o 
   2  17   3     1238.59     1208.58     78.08 o 
   3  17   3       43.86       56.20     31.40 o 
   4  17   3     1207.79     1348.08    101.47 o 
  -4  18   3      127.07      125.70     28.29 o 
  -3  18   3       95.01      146.53     33.64 o 
  -2  18   3       54.67       51.43     28.93 o 
  -1  18   3      116.12       73.00     19.40 o 
   0  18   3      144.57      155.60     29.08 o 
   1  18   3       50.85       56.84     33.95 o 
   2  18   3       43.45       45.86     30.63 o 
 -15   0   4      141.49      189.59     50.95 o 
 -14   0   4        3.94        0.00     28.40 o 
 -13   0   4        5.87       -9.87     27.27 o 
 -12   0   4      285.18      292.32     74.75 o 
 -11   0   4     1171.26     1151.10     70.29 o 
 -10   0   4      218.56      294.09     34.60 o 
  -9   0   4      386.56      402.90     55.54 o 
  -8   0   4        1.20       12.79     17.36 o 
  -7   0   4     1080.95     1218.93     29.43 o 
  -6   0   4      323.03      363.75     20.42 o 
  -5   0   4       93.20      108.04     10.76 o 
  -4   0   4     2016.78     1677.13     34.84 o 
  -3   0   4     3818.83     3835.13    104.38 o 
  -2   0   4     1576.37     1569.43     35.03 o 
  -1   0   4      484.87      619.21     29.97 o 
   0   0   4     1466.05     1253.48    100.43 o 
   1   0   4     2362.35     2398.31    118.51 o 
   2   0   4     7187.75     6451.37    249.79 o 
   3   0   4       43.75       25.83     22.88 o 
   4   0   4    24189.26    23804.23   1302.79 o 
   5   0   4      481.53      504.29     58.39 o 
   6   0   4     5397.77     5024.35    227.73 o 
   7   0   4     5015.92     4888.87    337.42 o 
   8   0   4     1872.50     1809.47    167.88 o 
   9   0   4     1996.40     1859.17    175.81 o 
  12   0   4      869.39      659.39     95.63 o 
 -15   1   4      347.80      344.15     99.11 o 
 -14   1   4       36.34       58.11     29.48 o 
 -13   1   4      195.26      190.73     24.52 o 
 -12   1   4      241.69      288.13     30.81 o 
 -11   1   4     1248.18     1195.85     45.90 o 
 -10   1   4       86.87      100.78     17.68 o 
  -9   1   4      159.53      194.97     20.66 o 
  -8   1   4      181.65      217.89     12.51 o 
  -7   1   4      534.49      554.26     14.30 o 
  -6   1   4      350.07      406.07     17.18 o 
  -5   1   4      597.09      640.85     15.08 o 
  -4   1   4     1139.05     1182.42     34.67 o 
  -3   1   4      211.68      237.62     11.99 o 
  -2   1   4       51.61       54.74      4.79 o 
  -1   1   4       79.74       95.34      8.71 o 
   0   1   4      439.00      468.25     33.20 o 
   1   1   4      895.35      899.88     26.85 o 
   2   1   4      920.14     1016.93     38.92 o 
   3   1   4      841.21      854.61     40.19 o 
   4   1   4      466.47      413.07     86.31 o 
   5   1   4      580.14      521.80     37.44 o 
   6   1   4        1.51       -1.25     21.36 o 
   7   1   4       21.09       23.22     24.15 o 
   8   1   4      501.09      558.69     61.39 o 
   9   1   4     1355.98     1718.26    115.44 o 
  10   1   4       75.53      104.82     59.72 o 
  11   1   4      181.62      119.08     56.59 o 
  12   1   4       50.84       39.30     18.46 o 
 -15   2   4       33.58       16.04     29.20 o 
 -14   2   4       93.41       60.20     24.97 o 
 -13   2   4       59.00       59.29     18.93 o 
 -12   2   4        2.10       17.34     19.14 o 
 -11   2   4      437.09      435.44     25.19 o 
 -10   2   4       91.14      104.64     16.08 o 
  -9   2   4       24.85       39.62     14.10 o 
  -8   2   4      836.88      921.02     30.00 o 
  -7   2   4      803.81      829.50     19.67 o 
  -6   2   4     1182.39     1350.55     27.54 o 
  -5   2   4     4568.99     4546.33     73.73 o 
  -4   2   4     4308.19     4242.91     60.43 o 
  -3   2   4     2969.60     2949.77     35.99 o 
  -2   2   4      856.33      825.79     16.39 o 
  -1   2   4     3254.00     3000.20     56.71 o 
   0   2   4     3901.12     3722.44     76.22 o 
   1   2   4     5267.37     4961.77    123.36 o 
   2   2   4     9645.42    10295.95    313.91 o 
   3   2   4     3851.06     3780.93    139.68 o 
   4   2   4      508.21      534.51     53.64 o 
   5   2   4     3677.05     3613.39    148.63 o 
   6   2   4       17.49       43.85     40.09 o 
   7   2   4     1270.75     1050.27    120.27 o 
   8   2   4      302.58      320.72     75.17 o 
   9   2   4      192.21      899.22    480.45 o 
  10   2   4     1412.87     1188.91     60.55 o 
 -14   3   4       42.53       20.78     19.56 o 
 -13   3   4      266.22      309.88     39.19 o 
 -12   3   4        0.58       32.53     17.76 o 
 -11   3   4      679.84      656.99     40.47 o 
 -10   3   4      441.04      444.63     20.89 o 
  -9   3   4      410.24      434.31     29.30 o 
  -8   3   4       76.97       81.52      9.09 o 
  -7   3   4     1002.34      918.69     30.71 o 
  -6   3   4     4030.52     4144.93     71.56 o 
  -5   3   4      221.36      215.51      9.99 o 
  -4   3   4     1668.22     1815.27     43.85 o 
  -3   3   4      394.09      326.87     15.67 o 
  -2   3   4     2099.48     2143.84     34.55 o 
  -1   3   4     7830.08     7826.30    147.43 o 
   0   3   4      678.68      629.70     27.43 o 
   1   3   4     3539.56     3553.63     70.64 o 
   2   3   4     1720.99     1692.16     57.61 o 
   3   3   4        2.73        6.66     28.24 o 
   4   3   4      493.44      647.46     61.07 o 
   5   3   4      531.35      559.93     60.06 o 
   6   3   4       50.33       39.25     42.18 o 
   7   3   4      511.13      485.25     83.10 o 
   8   3   4     1509.09     1778.57    164.12 o 
   9   3   4      259.78       53.59    133.01 o 
  10   3   4       26.63       12.69     25.89 o 
  11   3   4      162.72       27.14     24.22 o 
 -14   4   4       11.04       11.69     16.41 o 
 -13   4   4      196.74      238.43     23.06 o 
 -12   4   4       19.06       21.22     13.07 o 
 -11   4   4      326.97      361.38     23.17 o 
 -10   4   4      177.88      165.61     17.06 o 
  -9   4   4      514.91      506.34     24.20 o 
  -8   4   4      353.19      403.74     23.99 o 
  -7   4   4     2541.46     2472.83     53.80 o 
  -6   4   4     1178.06     1243.73     41.71 o 
  -5   4   4      854.64      762.92     20.61 o 
  -4   4   4      267.13      308.71     10.54 o 
  -3   4   4     1520.72     1294.35     21.09 o 
  -2   4   4      692.21      650.02     19.54 o 
  -1   4   4     2326.85     1858.83     27.57 o 
   0   4   4        8.95       10.84      6.26 o 
   1   4   4    11631.91    11883.33    307.09 o 
   2   4   4      147.87      193.90     20.41 o 
   3   4   4     2457.49     2354.89     49.93 o 
   4   4   4      112.26      123.53     25.25 o 
   5   4   4     2264.65     2178.95    102.58 o 
   6   4   4       19.83        6.91     28.87 o 
   7   4   4     1038.23     1050.83     79.37 o 
   8   4   4        6.15        7.44      8.45 o 
   9   4   4     2592.08     2173.08    235.47 o 
  10   4   4       23.11       29.66     31.21 o 
 -14   5   4      463.08      591.23     64.01 o 
 -13   5   4       58.74       47.62     20.29 o 
 -12   5   4      629.63      617.32     45.36 o 
 -11   5   4       78.34       75.83     17.78 o 
 -10   5   4     3575.23     3541.53     90.69 o 
  -9   5   4      150.45      162.84     13.29 o 
  -8   5   4     1707.72     1568.38     61.82 o 
  -7   5   4        1.75        6.85      9.25 o 
  -6   5   4     1603.36     1536.41     44.98 o 
  -5   5   4     1084.51      982.07     21.76 o 
  -4   5   4     3616.61     3314.59     56.92 o 
  -3   5   4     4750.06     4622.87     89.27 o 
  -2   5   4     6063.33     5720.40     94.37 o 
  -1   5   4      375.77      350.17     25.24 o 
   0   5   4     7100.52     7014.38    130.35 o 
   1   5   4     2528.25     2352.64     54.59 o 
   2   5   4     1473.57     1467.22     49.06 o 
   3   5   4     2187.01     2220.32     49.60 o 
   4   5   4       87.35      111.05     11.65 o 
   5   5   4     1151.20     1285.43     72.63 o 
   6   5   4      145.08      163.29     35.27 o 
   7   5   4     1266.44      758.44    288.64 o 
   8   5   4       65.84       45.54     25.91 o 
   9   5   4      276.53      184.57     52.80 o 
  10   5   4        1.33        1.77     30.21 o 
  11   5   4      548.36      739.99    135.30 o 
 -14   6   4       11.70       19.07     19.03 o 
 -13   6   4        5.04        4.26     15.40 o 
 -12   6   4       63.32       59.85     18.43 o 
 -11   6   4       45.07       39.11     17.78 o 
 -10   6   4      194.86      211.04     18.13 o 
  -9   6   4      354.55      383.73     19.43 o 
  -8   6   4      134.72      190.04     23.47 o 
  -7   6   4      122.04      108.06     11.02 o 
  -6   6   4     4305.36     4189.28     92.48 o 
  -5   6   4      619.73      681.39     22.39 o 
  -4   6   4     2466.58     2393.17     47.20 o 
  -3   6   4     2337.94     2590.08     49.42 o 
  -2   6   4       22.08       43.36      7.59 o 
  -1   6   4     4840.94     4629.00    163.34 o 
   0   6   4     2304.26     2104.40     60.45 o 
   1   6   4     1377.60     1255.45    101.59 o 
   2   6   4       56.69       47.22      7.78 o 
   3   6   4       33.10       33.90     18.91 o 
   4   6   4      240.09      262.46     29.47 o 
   5   6   4      111.83      158.87     27.44 o 
   6   6   4      828.68      872.48     64.06 o 
   7   6   4      104.54      128.30     28.38 o 
   8   6   4      625.81      711.34     80.71 o 
   9   6   4        5.68       14.36     30.20 o 
  10   6   4      349.26      310.74     47.29 o 
  11   6   4       22.25       62.03     35.69 o 
 -14   7   4      258.21      180.72     28.02 o 
 -13   7   4      249.43      213.91     28.36 o 
 -12   7   4      652.30      648.78     76.15 o 
 -11   7   4     2131.35     2130.71     74.24 o 
 -10   7   4     1402.84     1306.82     38.59 o 
  -9   7   4     2341.79     2321.95     52.99 o 
  -8   7   4       55.83       88.94     11.54 o 
  -7   7   4      102.26       92.98     12.29 o 
  -6   7   4      187.96      188.83     13.06 o 
  -5   7   4     1663.63     1577.33     33.65 o 
  -4   7   4      257.63      235.06     14.77 o 
  -3   7   4     1876.99     1765.76     38.73 o 
  -2   7   4     8318.31     7851.32    170.79 o 
  -1   7   4    10712.60    10548.00    257.37 o 
   0   7   4     1110.55     1074.37     77.46 o 
   1   7   4      381.24      512.37     31.95 o 
   2   7   4      350.57      362.56     29.41 o 
   3   7   4     1022.48     1074.60     56.03 o 
   4   7   4      249.42      255.92     28.67 o 
   5   7   4      364.70      270.37     57.62 o 
   6   7   4     1058.54     1205.42     66.19 o 
   7   7   4     1708.25     1733.93     86.64 o 
   8   7   4        7.79       15.83     27.82 o 
   9   7   4       32.75       41.51     27.63 o 
  10   7   4       21.42       54.69     32.92 o 
  11   7   4       40.91       78.72     39.09 o 
 -13   8   4       18.63       39.36     24.39 o 
 -12   8   4        3.63      -12.65     18.13 o 
 -11   8   4       17.21       33.45     12.91 o 
 -10   8   4      564.69      562.44     28.93 o 
  -9   8   4      134.91      144.66     20.28 o 
  -8   8   4      229.86      245.00     34.02 o 
  -7   8   4      824.59      857.54     34.95 o 
  -6   8   4      183.32      187.38     15.59 o 
  -5   8   4       21.02       27.33     12.73 o 
  -4   8   4        5.60       12.01      9.97 o 
  -3   8   4       51.82       71.41     10.51 o 
  -2   8   4      330.59      339.06     21.80 o 
  -1   8   4      256.64      277.14     14.65 o 
   0   8   4      952.54      936.65     41.97 o 
   1   8   4      228.09      225.35     28.25 o 
   2   8   4        0.20       53.43     20.17 o 
   3   8   4      204.93      221.88     29.45 o 
   4   8   4      497.89      608.29     60.57 o 
   5   8   4       14.98       53.27     25.47 o 
   6   8   4      507.44      616.04     77.27 o 
   7   8   4      213.86      132.89     30.72 o 
   8   8   4      209.37      191.00     41.42 o 
   9   8   4       49.48       51.18     31.21 o 
  10   8   4       87.58       90.78     41.42 o 
 -13   9   4      600.13      666.60     47.24 o 
 -12   9   4      117.72      120.86     25.19 o 
 -11   9   4      990.96     1020.37     36.65 o 
 -10   9   4     1649.03     1562.26     49.42 o 
  -9   9   4     1327.57     1343.23     49.74 o 
  -8   9   4       24.03       18.05     10.58 o 
  -7   9   4     3265.15     3087.34     68.28 o 
  -6   9   4       24.11       50.24     11.76 o 
  -5   9   4     1321.75     1298.33     40.96 o 
  -4   9   4      171.70      226.24     22.48 o 
  -3   9   4     1393.19     1344.60     35.83 o 
  -2   9   4     2100.94     2021.00     49.05 o 
  -1   9   4     2715.25     2442.63     64.45 o 
   0   9   4     2008.52     2066.76     48.83 o 
   1   9   4       47.98       48.71     11.95 o 
   2   9   4       72.10       36.75     26.58 o 
   3   9   4      232.33      293.86     44.76 o 
   4   9   4      240.12      241.34     34.43 o 
   5   9   4      841.20      841.84     61.28 o 
   6   9   4      701.48      787.01     58.83 o 
   7   9   4      634.82      691.09     53.90 o 
   8   9   4      782.09      748.77     67.87 o 
   9   9   4        2.43       18.71     27.58 o 
  10   9   4      144.61      132.65     43.78 o 
 -12  10   4        0.05        0.26     19.15 o 
 -11  10   4       17.25       30.95     17.62 o 
 -10  10   4      389.68      406.51     53.07 o 
  -9  10   4      354.37      351.55     31.35 o 
  -8  10   4       69.02       71.53     14.24 o 
  -7  10   4      457.67      590.30     27.14 o 
  -6  10   4      397.76      434.02     35.05 o 
  -5  10   4      255.76      253.27     18.70 o 
  -4  10   4     1077.67     1071.00     40.55 o 
  -3  10   4     1646.36     1503.09     44.24 o 
  -2  10   4     1038.75     1021.13     35.54 o 
  -1  10   4     1145.46     1073.72     36.09 o 
   0  10   4      635.09      586.55     48.50 o 
   1  10   4     1908.96     1601.24    180.36 o 
   2  10   4      620.17      604.89     61.90 o 
   3  10   4      359.64      434.37     56.02 o 
   4  10   4      153.13      127.63     29.49 o 
   5  10   4       16.73       44.36     25.52 o 
   6  10   4        6.78       34.54     23.30 o 
   7  10   4      186.94      143.34     32.78 o 
   8  10   4      214.57      240.68     43.67 o 
   9  10   4      140.01      156.13     42.44 o 
 -12  11   4      141.82      117.20     29.30 o 
 -11  11   4      131.78      119.70     25.74 o 
 -10  11   4       54.41       72.18     14.19 o 
  -9  11   4      585.59      579.64     29.43 o 
  -8  11   4     2513.23     2384.66    109.65 o 
  -7  11   4       56.61       69.94     19.15 o 
  -6  11   4     1980.70     1875.02     73.96 o 
  -5  11   4       27.92       50.70     15.69 o 
  -4  11   4      804.30      770.74     36.47 o 
  -3  11   4      338.53      373.37     23.97 o 
  -2  11   4     1094.24     1012.20     42.71 o 
  -1  11   4      568.81      602.86     25.36 o 
   0  11   4     1876.61     1799.95     46.30 o 
   1  11   4     2557.05     2534.09     63.55 o 
   2  11   4      405.55      367.69     34.18 o 
   3  11   4      179.33      193.61     28.36 o 
   4  11   4      329.34      344.86     41.59 o 
   5  11   4       51.31       75.13     29.79 o 
   6  11   4      814.71      611.26     82.66 o 
   7  11   4      971.79     1058.90    110.85 o 
   8  11   4      150.78      168.00     33.89 o 
   9  11   4      294.01      487.18    140.39 o 
 -11  12   4      154.65       81.73     25.06 o 
 -10  12   4        6.43       26.03     14.09 o 
  -9  12   4      319.56      399.03     50.33 o 
  -8  12   4      275.25      265.53     43.91 o 
  -7  12   4      472.64      488.28     30.12 o 
  -6  12   4      213.54      203.61     21.27 o 
  -5  12   4        0.40       21.25     23.07 o 
  -4  12   4      167.43      137.95     17.50 o 
  -3  12   4      174.34      185.78     22.96 o 
  -2  12   4       18.10       17.66     21.18 o 
  -1  12   4       34.70       24.04     12.20 o 
   0  12   4        2.38       15.71     15.44 o 
   1  12   4      697.29      707.75     62.27 o 
   2  12   4      110.55      122.81     13.09 o 
   3  12   4       74.49      138.76     30.25 o 
   4  12   4       34.65       44.80     25.82 o 
   5  12   4       89.28       82.50     31.78 o 
   6  12   4      279.97      297.60     40.83 o 
   7  12   4      137.73       98.15     30.70 o 
   8  12   4        5.50      -12.29     30.80 o 
 -11  13   4       89.56       76.38     29.32 o 
 -10  13   4      783.91      814.52    129.17 o 
  -9  13   4        4.15        8.61     21.38 o 
  -8  13   4      169.00      160.96     19.98 o 
  -7  13   4       96.86      109.45     17.68 o 
  -6  13   4      675.70      719.89     42.92 o 
  -5  13   4      243.80      287.47     29.75 o 
  -4  13   4      291.66      260.59     22.26 o 
  -3  13   4      144.08      182.83     23.73 o 
  -2  13   4     1278.15     1215.15     40.60 o 
  -1  13   4     1138.88     1091.93     35.76 o 
   0  13   4      647.06      609.20     26.63 o 
   1  13   4        4.53       11.19     12.90 o 
   2  13   4       26.79       47.32     14.28 o 
   3  13   4      187.55      220.48     36.70 o 
   4  13   4      145.34      168.25     36.06 o 
   5  13   4       55.11       95.20     30.00 o 
   6  13   4       72.18       71.23     39.36 o 
   7  13   4       54.54       45.44     33.28 o 
   8  13   4      115.29      120.13     37.33 o 
 -10  14   4        0.43        6.52     24.79 o 
  -9  14   4       91.69       54.15     23.56 o 
  -8  14   4        4.80        4.56     14.20 o 
  -7  14   4      806.47      751.40     35.42 o 
  -6  14   4        9.36       -1.09     14.87 o 
  -5  14   4     1258.20     1253.41     49.65 o 
  -4  14   4      165.97      135.96     24.45 o 
  -3  14   4      600.12      707.26     41.06 o 
  -2  14   4      946.95      875.38     36.51 o 
  -1  14   4       55.72       77.28     15.49 o 
   0  14   4        7.98       15.12     15.62 o 
   1  14   4      849.21      826.28     36.79 o 
   2  14   4       51.93       22.59     14.13 o 
   3  14   4      573.44      561.57     53.70 o 
   4  14   4        3.73      -31.95     34.05 o 
   5  14   4      581.63      602.59    118.81 o 
   6  14   4        6.50       29.47     37.50 o 
   7  14   4      478.64      594.85     59.11 o 
  -9  15   4      255.24       89.81     29.70 o 
  -8  15   4       37.04       23.05     16.26 o 
  -7  15   4      113.17       93.67     18.95 o 
  -6  15   4        1.73       33.75     17.02 o 
  -5  15   4      146.05      128.40     21.37 o 
  -4  15   4      122.85      111.61     23.12 o 
  -3  15   4      779.63      772.20     45.73 o 
  -2  15   4      135.10      137.24     19.11 o 
  -1  15   4      166.14      199.89     20.81 o 
   0  15   4       33.30       51.66     22.87 o 
   1  15   4      135.46      136.86     20.49 o 
   2  15   4       89.22       60.53     15.70 o 
   3  15   4       31.48       43.97     29.94 o 
   4  15   4        1.23       58.94     38.19 o 
   5  15   4       12.22       36.60     39.35 o 
   6  15   4       20.91        5.45     30.40 o 
  -8  16   4       10.95       25.93     25.59 o 
  -7  16   4       48.58       36.87     17.78 o 
  -6  16   4      241.23      276.09     43.10 o 
  -5  16   4        0.19        9.27     18.82 o 
  -4  16   4      270.32      257.47     30.48 o 
  -3  16   4        1.84       19.79     15.85 o 
  -2  16   4       47.59       46.38     18.34 o 
  -1  16   4       43.11       42.54     16.52 o 
   0  16   4      539.37      481.89     30.22 o 
   1  16   4       15.00       32.94     18.38 o 
   2  16   4      366.69      378.81     44.18 o 
   3  16   4      122.20      146.16     47.15 o 
   4  16   4     1351.83     1552.96    122.37 o 
   5  16   4       15.00       10.15     31.34 o 
  -6  17   4        6.93       22.78     24.15 o 
  -5  17   4      213.79      154.15     31.03 o 
  -4  17   4        2.95      -22.53     19.44 o 
  -3  17   4        5.65       34.46     17.27 o 
  -2  17   4        6.27       16.66     20.29 o 
  -1  17   4       31.76       -2.51     14.57 o 
   0  17   4        3.80       10.03     15.87 o 
   1  17   4        7.74        2.63     17.60 o 
   2  17   4       65.64       58.14     30.00 o 
   3  17   4       67.46       64.09     35.70 o 
  -3  18   4       76.25       62.13     21.27 o 
  -2  18   4      342.90      327.32     43.26 o 
  -1  18   4        6.19       10.04     23.04 o 
   0  18   4      400.90      543.17     56.99 o 
   1  18   4      119.23      136.10     40.28 o 
 -15   1   5      628.52      683.70     53.65 o 
 -14   1   5       93.03      113.69     27.29 o 
 -13   1   5     1581.69     1649.96     85.62 o 
 -12   1   5      341.30      419.98     26.01 o 
 -11   1   5      527.59      625.42     40.19 o 
 -10   1   5      671.74      662.88     29.41 o 
  -9   1   5     1201.46     1198.51     29.74 o 
  -8   1   5     1755.60     1850.36     39.85 o 
  -7   1   5     2185.20     1979.55     30.13 o 
  -6   1   5     1370.71     1410.09     21.29 o 
  -5   1   5     6039.48     5896.39     77.96 o 
  -4   1   5     1275.14     1391.75     82.56 o 
  -3   1   5       40.02       72.29      4.76 o 
  -2   1   5     1046.05     1064.37     18.16 o 
  -1   1   5      520.40      592.09     23.27 o 
   0   1   5     1639.48     1716.98     52.77 o 
   1   1   5     3027.41     3063.37     67.30 o 
   2   1   5      168.52      130.03     18.18 o 
   3   1   5       92.24      101.84     22.26 o 
   4   1   5      474.80      564.58     44.42 o 
   5   1   5        0.27       -5.36     21.28 o 
   6   1   5      223.73      232.55     34.51 o 
   7   1   5       33.62       55.63     33.63 o 
   8   1   5      207.33      187.08     57.84 o 
   9   1   5        5.03       -5.01     45.10 o 
  11   1   5       92.42       86.67    127.79 o 
 -15   2   5      130.63      144.51     46.35 o 
 -14   2   5      137.03      287.65     71.05 o 
 -13   2   5        9.49       24.12     17.54 o 
 -12   2   5      689.80      616.12     38.58 o 
 -11   2   5      226.94      253.06     29.41 o 
 -10   2   5      373.41      419.15     25.85 o 
  -9   2   5      650.83      700.51     24.57 o 
  -8   2   5        4.60        2.96      6.80 o 
  -7   2   5      143.32      156.22     11.27 o 
  -6   2   5      111.98      111.80      8.22 o 
  -5   2   5       71.69      100.01      6.80 o 
  -4   2   5       20.83        8.83      5.66 o 
  -3   2   5      750.59      782.02     17.20 o 
  -2   2   5     1799.37     1733.04     27.00 o 
  -1   2   5     1826.14     1884.46     34.34 o 
   0   2   5       17.45       39.70     11.03 o 
   1   2   5      790.58      881.02     39.99 o 
   2   2   5     1034.97      884.70     36.90 o 
   3   2   5      350.98      380.56     32.16 o 
   4   2   5      647.24      813.58     99.93 o 
   5   2   5      263.25      290.93     55.75 o 
   6   2   5     6944.38     6698.34    456.86 o 
   7   2   5       16.06      361.83    245.55 o 
   8   2   5      355.02      214.23     65.56 o 
   9   2   5      658.79      372.08     83.94 o 
  11   2   5      278.37      255.57     30.90 o 
 -14   3   5      558.59      531.13     30.84 o 
 -13   3   5        3.13       -3.47     18.18 o 
 -12   3   5      576.33      652.90     31.12 o 
 -11   3   5      347.40      390.43     23.33 o 
 -10   3   5      935.82      961.96     32.50 o 
  -9   3   5      189.78      177.21     18.43 o 
  -8   3   5      852.67      793.02     27.23 o 
  -7   3   5      142.72      185.50      9.24 o 
  -6   3   5     6258.13     6100.73     99.54 o 
  -5   3   5      171.84      211.43     10.53 o 
  -4   3   5     5817.20     5661.26     83.78 o 
  -3   3   5     2221.94     2440.10     43.82 o 
  -2   3   5     1203.02     1198.22     32.63 o 
  -1   3   5      551.69      550.11     25.44 o 
   0   3   5      846.04      804.82     24.98 o 
   1   3   5      827.08      920.48     47.94 o 
   2   3   5     4187.68     4192.14    145.49 o 
   3   3   5      333.09      357.26     32.31 o 
   4   3   5     1284.47     1300.24     61.28 o 
   5   3   5       15.16        2.07     30.65 o 
   6   3   5       34.92       -8.35     40.93 o 
   7   3   5     1215.08     1378.65    253.07 o 
   8   3   5      575.26      854.41    116.09 o 
   9   3   5      162.08      245.55     73.50 o 
  10   3   5       33.86       46.13     39.05 o 
 -14   4   5       12.69       10.34     14.74 o 
 -13   4   5      148.99      216.88     31.95 o 
 -12   4   5      163.74      191.37     33.56 o 
 -11   4   5      246.40      293.16     28.47 o 
 -10   4   5     1276.01     1209.90     34.13 o 
  -9   4   5      803.04      776.63     24.84 o 
  -8   4   5     1615.22     1545.81     30.52 o 
  -7   4   5     2050.02     1932.77     39.16 o 
  -6   4   5     1785.85     1787.04     80.90 o 
  -5   4   5      588.83      568.59     20.39 o 
  -4   4   5      544.77      510.43     10.33 o 
  -3   4   5     8375.45     8341.46    143.91 o 
  -2   4   5     2354.93     2172.47     33.11 o 
  -1   4   5     6418.97     6026.40    116.26 o 
   0   4   5      261.71      291.11     30.51 o 
   1   4   5      916.70      813.69     32.55 o 
   2   4   5      453.72      503.65     22.92 o 
   3   4   5     3972.06     4066.10     95.37 o 
   4   4   5      248.99      342.04     44.59 o 
   5   4   5      368.94      345.01     48.71 o 
   6   4   5      644.12      745.49    137.72 o 
   7   4   5     1560.09     1719.07    337.63 o 
   8   4   5      690.94     1120.43    141.57 o 
   9   4   5      378.25      251.48     36.54 o 
  10   4   5        7.63       25.07     23.18 o 
  11   4   5       48.50      -23.80     54.29 o 
 -14   5   5      105.84       77.27     24.20 o 
 -13   5   5       29.72       44.78     18.55 o 
 -12   5   5      135.48      145.30     18.09 o 
 -11   5   5        3.56       -5.80     12.86 o 
 -10   5   5      566.78      608.73     28.37 o 
  -9   5   5       22.73       36.54     11.86 o 
  -8   5   5     1533.37     1455.36     59.76 o 
  -7   5   5       98.37       98.91     14.61 o 
  -6   5   5      620.41      681.61     18.46 o 
  -5   5   5     1639.21     1793.59     33.84 o 
  -4   5   5      143.13      192.73     11.45 o 
  -3   5   5     7360.34     7378.44    133.32 o 
  -2   5   5     1737.31     1873.32     29.52 o 
  -1   5   5      105.35      189.99     15.78 o 
   0   5   5      912.37      942.79     22.31 o 
   1   5   5        3.96        0.22     10.49 o 
   2   5   5      205.74      264.15     23.16 o 
   3   5   5      370.08      429.08     21.02 o 
   4   5   5     1529.88     1733.28     85.90 o 
   5   5   5       70.06       60.53     13.74 o 
   6   5   5      250.05      274.47     50.66 o 
   7   5   5       38.26       44.13     30.84 o 
   8   5   5      311.65      188.90     87.96 o 
   9   5   5        6.19        5.37     22.16 o 
  10   5   5       59.85       46.27     67.12 o 
  11   5   5        2.20       50.70     78.89 o 
 -14   6   5      412.83      523.36     79.29 o 
 -13   6   5       31.09       22.39     16.49 o 
 -12   6   5      434.40      484.16     31.17 o 
 -11   6   5       98.91      129.99     16.75 o 
 -10   6   5      980.95     1018.52     32.84 o 
  -9   6   5      646.13      645.99     22.07 o 
  -8   6   5       49.05       74.83     18.24 o 
  -7   6   5      475.19      466.89     21.44 o 
  -6   6   5     2607.79     2530.20     55.95 o 
  -5   6   5     4166.72     4174.80     78.23 o 
  -4   6   5     6848.48     6961.98    130.13 o 
  -3   6   5     1206.96     1052.30     21.83 o 
  -2   6   5      739.35      774.67     22.16 o 
  -1   6   5      168.13      172.24      8.84 o 
   0   6   5     6018.92     5825.22    109.65 o 
   1   6   5     4590.80     4462.07    104.21 o 
   2   6   5     1299.53     1122.11    120.91 o 
   3   6   5     4298.99     4324.02    104.02 o 
   4   6   5      331.54      343.93     29.42 o 
   5   6   5     2291.29     2534.44     63.31 o 
   6   6   5      300.26      280.82     27.37 o 
   7   6   5     1507.64     1506.50     72.43 o 
   8   6   5        5.98        9.38     16.85 o 
   9   6   5     2214.81     2040.51    106.89 o 
  10   6   5      138.81      147.25     37.46 o 
 -14   7   5       18.77       38.57     20.14 o 
 -13   7   5      166.64      185.22     28.75 o 
 -12   7   5       97.16       95.73     15.96 o 
 -11   7   5      447.67      469.22     21.99 o 
 -10   7   5      220.03      253.97     19.93 o 
  -9   7   5     1765.31     1718.36     42.71 o 
  -8   7   5      585.05      569.84     22.79 o 
  -7   7   5     1301.99     1273.68     30.47 o 
  -6   7   5      516.64      556.79     20.86 o 
  -5   7   5       53.09       39.73     10.29 o 
  -4   7   5      177.32      193.81     23.90 o 
  -3   7   5      133.93       99.18     14.29 o 
  -2   7   5      359.42      324.37     14.57 o 
  -1   7   5      774.06      814.34     21.68 o 
   0   7   5     2436.69     2468.88     44.98 o 
   1   7   5     1157.37     1068.59     54.33 o 
   2   7   5      712.90      582.84     63.87 o 
   3   7   5      839.10      889.87     51.46 o 
   4   7   5        1.94       22.14     32.31 o 
   5   7   5      172.66      156.66     28.43 o 
   6   7   5       16.58       26.28     23.53 o 
   7   7   5       97.88       85.47     30.32 o 
   8   7   5      101.81      112.04     34.59 o 
   9   7   5       56.84      137.16     35.62 o 
  10   7   5       64.84       77.43     37.56 o 
 -13   8   5      383.83      403.74     40.77 o 
 -12   8   5      615.44      597.73     29.46 o 
 -11   8   5      445.32      533.76     30.35 o 
 -10   8   5      127.70      169.34     27.30 o 
  -9   8   5      155.56      134.32     21.58 o 
  -8   8   5      688.29      723.66     30.81 o 
  -7   8   5     1251.13     1361.91     64.28 o 
  -6   8   5      467.71      499.76     22.54 o 
  -5   8   5      353.02      351.58     25.64 o 
  -4   8   5      840.06      832.07     29.86 o 
  -3   8   5      223.16      257.71     14.49 o 
  -2   8   5     5717.95     5411.13    120.81 o 
  -1   8   5      173.10      217.16     16.37 o 
   0   8   5      526.18      487.48     19.40 o 
   1   8   5        5.67       -8.12     16.91 o 
   2   8   5     6131.38     5728.98    203.32 o 
   3   8   5     1573.19     1554.10     74.96 o 
   4   8   5     2900.13     2800.56    104.23 o 
   5   8   5      195.12      208.48     30.68 o 
   6   8   5      870.54     1029.82     90.71 o 
   7   8   5     1124.20     1041.92     63.28 o 
   8   8   5     1533.95     1445.80     98.49 o 
   9   8   5       32.13       65.81     33.73 o 
  10   8   5      976.58     1066.44     98.59 o 
 -13   9   5        2.45      -18.49     18.37 o 
 -12   9   5       11.93       14.04     12.36 o 
 -11   9   5      111.04      107.40     18.61 o 
 -10   9   5      268.64      284.56     20.72 o 
  -9   9   5      164.97      170.22     17.19 o 
  -8   9   5      543.92      550.05     23.82 o 
  -7   9   5       11.84       28.09     11.68 o 
  -6   9   5      113.67      153.10     14.38 o 
  -5   9   5      360.95      402.56     21.18 o 
  -4   9   5       70.06       89.13     13.31 o 
  -3   9   5      318.55      338.10     17.20 o 
  -2   9   5       43.11       60.50     14.19 o 
  -1   9   5      372.88      384.76     28.59 o 
   0   9   5     1333.54     1186.48     94.66 o 
   1   9   5      654.26      693.72     28.33 o 
   2   9   5      935.35      920.85     56.11 o 
   3   9   5       55.39       45.11     28.55 o 
   4   9   5       23.27       -1.40     25.73 o 
   5   9   5       14.24       27.95     20.00 o 
   6   9   5       11.27       28.91     24.80 o 
   7   9   5       33.57        9.37     25.08 o 
   8   9   5       44.16      105.24     33.13 o 
   9   9   5       57.49       59.12     30.67 o 
 -12  10   5        4.77       21.76     14.20 o 
 -11  10   5      173.34      153.99     24.22 o 
 -10  10   5     1051.53     1131.46     51.57 o 
  -9  10   5     1518.05     1683.48    112.33 o 
  -8  10   5      119.18       99.68     15.08 o 
  -7  10   5      182.76      241.19     22.08 o 
  -6  10   5      442.21      467.87     20.78 o 
  -5  10   5      473.01      493.06     25.13 o 
  -4  10   5      237.76      307.05     51.84 o 
  -3  10   5     1175.58     1152.24     37.96 o 
  -2  10   5     4406.58     4263.32    113.22 o 
  -1  10   5     2797.73     2726.61     75.67 o 
   0  10   5     3141.93     3077.91     78.11 o 
   1  10   5     2764.02     2682.68     75.21 o 
   2  10   5       80.61       72.34     28.39 o 
   3  10   5        9.26       13.09     25.07 o 
   4  10   5      636.38      636.79     64.36 o 
   5  10   5     1872.85     1853.01     85.18 o 
   6  10   5     1854.46     1925.67    104.29 o 
   7  10   5      608.07      698.00     56.82 o 
   8  10   5      735.98      843.46     85.62 o 
   9  10   5       65.09      129.49     43.37 o 
 -12  11   5       39.86       31.94     21.20 o 
 -11  11   5       13.74       -0.10     14.36 o 
 -10  11   5       20.20       40.54     16.85 o 
  -9  11   5       83.85       60.80     13.91 o 
  -8  11   5       50.73       61.22     17.61 o 
  -7  11   5      535.60      627.72     29.70 o 
  -6  11   5      370.89      397.39     25.85 o 
  -5  11   5     1021.71      903.85     47.38 o 
  -4  11   5      548.08      624.85     26.95 o 
  -3  11   5     1135.59     1068.04     42.65 o 
  -2  11   5      807.35      765.04     28.71 o 
  -1  11   5      151.34      159.89     16.54 o 
   0  11   5        4.74       13.78     13.32 o 
   1  11   5      495.24      589.17     40.51 o 
   2  11   5      176.59      177.63     26.98 o 
   3  11   5      171.39      134.37     30.43 o 
   4  11   5        2.83       -9.96     21.01 o 
   5  11   5      174.40      156.85     31.85 o 
   6  11   5      119.49      133.37     28.67 o 
   7  11   5        3.84       -7.09     27.66 o 
   8  11   5        3.39      -48.29     32.20 o 
 -11  12   5       37.06       48.43     15.48 o 
 -10  12   5       17.96       44.42     14.65 o 
  -9  12   5      640.90      651.97     39.96 o 
  -8  12   5     1025.69     1013.51     35.54 o 
  -7  12   5      246.24      297.53     32.99 o 
  -6  12   5      337.79      329.85     43.88 o 
  -5  12   5      326.87      341.61     27.06 o 
  -4  12   5        4.52        0.86     14.32 o 
  -3  12   5     1779.47     1697.26     52.85 o 
  -2  12   5     1413.38     1403.69     46.26 o 
  -1  12   5     5643.58     5463.76    140.93 o 
   0  12   5       64.06       75.78     12.97 o 
   1  12   5      282.69      313.84     25.62 o 
   2  12   5      214.02      201.11     28.74 o 
   3  12   5      973.98      942.28     64.54 o 
   4  12   5        1.48       32.49     27.61 o 
   5  12   5      794.43      981.80     86.32 o 
   6  12   5      285.93      265.57     43.38 o 
   7  12   5      922.25      930.86     70.90 o 
   8  12   5        4.96        3.57     30.71 o 
 -10  13   5       95.38       88.34     21.36 o 
  -9  13   5       14.62       19.84     16.56 o 
  -8  13   5      400.98      447.62     28.75 o 
  -7  13   5       28.19       32.02     19.65 o 
  -6  13   5     1157.48     1130.89     48.59 o 
  -5  13   5       74.68       89.51     21.72 o 
  -4  13   5      591.60      612.59     30.87 o 
  -3  13   5      860.99      745.89     31.76 o 
  -2  13   5      190.72      178.65     18.24 o 
  -1  13   5       19.86       22.60     14.52 o 
   0  13   5      851.26      879.70     46.79 o 
   1  13   5        0.48      -13.84     12.86 o 
   2  13   5      578.17      583.78     72.34 o 
   3  13   5       88.97       97.56     30.57 o 
   4  13   5      840.52      808.18    122.97 o 
   5  13   5        0.60       -2.27     31.07 o 
   6  13   5       22.40       25.42     27.72 o 
   7  13   5       42.94       66.13     32.25 o 
 -10  14   5       96.69       86.68     27.85 o 
  -9  14   5       29.11       20.91     15.65 o 
  -8  14   5       31.91       27.45     16.63 o 
  -7  14   5      208.05      183.24     22.13 o 
  -6  14   5      248.21      271.45     25.18 o 
  -5  14   5      513.07      575.99     37.71 o 
  -4  14   5      357.33      351.64     30.30 o 
  -3  14   5       72.18       92.39     17.43 o 
  -2  14   5      408.94      393.70     24.15 o 
  -1  14   5       21.49       13.78     14.95 o 
   0  14   5        2.33       25.77     12.53 o 
   1  14   5      790.18      805.28     39.88 o 
   2  14   5      393.01      396.15     53.17 o 
   3  14   5       48.12       52.09     34.77 o 
   4  14   5      466.75      622.04     64.43 o 
   5  14   5       23.23       79.34     31.29 o 
   6  14   5      223.45      313.55     59.53 o 
  -9  15   5       61.07       21.87     19.86 o 
  -8  15   5      447.90      462.14     61.12 o 
  -7  15   5       59.27       36.01     17.33 o 
  -6  15   5        5.10       19.54     21.87 o 
  -5  15   5        0.74        7.69     18.88 o 
  -4  15   5      791.84      858.31     38.54 o 
  -3  15   5        3.13       40.18     16.13 o 
  -2  15   5       14.50       13.86     15.05 o 
  -1  15   5      150.27      176.92     25.90 o 
   0  15   5       98.19      128.17     30.64 o 
   1  15   5        5.16       -9.12     16.09 o 
   2  15   5        4.51      -40.60     33.20 o 
   3  15   5       53.60       30.89     33.85 o 
   4  15   5       74.51       49.71     29.22 o 
   5  15   5       21.35       22.12     30.42 o 
  -7  16   5        4.36      -13.81     17.59 o 
  -6  16   5      129.02      134.37     29.01 o 
  -5  16   5      104.10      104.13     24.68 o 
  -4  16   5      382.68      480.66     98.30 o 
  -3  16   5       22.82       23.92     15.93 o 
  -2  16   5       19.79        3.85     15.92 o 
  -1  16   5       43.82       19.17     20.65 o 
   0  16   5      340.78      325.10     25.03 o 
   1  16   5       35.93       51.19     19.68 o 
   2  16   5      425.47      606.21    106.37 o 
   3  16   5       31.43       -7.49     27.83 o 
   4  16   5      237.65      275.24     50.00 o 
  -6  17   5        6.00       27.47     25.65 o 
  -5  17   5      482.10      562.50     60.47 o 
  -4  17   5        3.70      -15.83     17.64 o 
  -3  17   5      127.31      112.85     24.94 o 
  -2  17   5      190.81      155.79     21.47 o 
  -1  17   5       27.45       39.21     18.33 o 
   0  17   5       43.10       65.02     18.40 o 
   1  17   5      297.62      422.80     50.69 o 
   2  17   5       43.98       49.30     43.89 o 
 -15   0   6      840.53     1230.26    185.42 o 
 -14   0   6        1.51        2.09     53.87 o 
 -13   0   6     2806.65     2718.29    118.86 o 
 -12   0   6        3.65       25.06     30.90 o 
 -11   0   6     4122.90     4093.36    167.14 o 
 -10   0   6       81.81       75.47     25.64 o 
  -9   0   6     2928.82     2894.48    106.00 o 
  -8   0   6      441.91      465.93     53.13 o 
  -7   0   6     3682.39     3588.70     90.01 o 
  -6   0   6      480.93      393.98     41.72 o 
  -5   0   6     1732.59     1733.19     65.92 o 
  -4   0   6     1418.76     1456.60     68.07 o 
  -3   0   6     5210.67     5329.91    396.72 o 
  -2   0   6       16.18        3.60     11.28 o 
  -1   0   6     1435.93     1318.46     51.97 o 
   0   0   6     4913.04     4811.54    156.53 o 
   1   0   6     2275.00     2240.33    112.94 o 
   2   0   6      211.02      223.97     46.20 o 
   3   0   6     3841.62     3732.14    176.82 o 
   4   0   6     2956.36     3059.20    164.56 o 
   5   0   6      403.32      457.05     49.89 o 
   6   0   6     1162.46     1173.46    121.94 o 
   7   0   6       55.83       50.53     45.52 o 
   8   0   6     4290.04     4451.64    347.45 o 
   9   0   6      133.91      133.63     62.64 o 
 -15   1   6       16.85       78.96     56.79 o 
 -14   1   6       16.69       51.46     19.99 o 
 -13   1   6      442.02      496.52     30.47 o 
 -12   1   6       73.92       52.44     18.82 o 
 -11   1   6      118.55      124.08     14.60 o 
 -10   1   6       23.01       19.23      9.23 o 
  -9   1   6       36.41       55.35     10.87 o 
  -8   1   6      362.80      405.52     16.10 o 
  -7   1   6      126.50      144.61      6.78 o 
  -6   1   6      421.26      425.05      8.37 o 
  -5   1   6      832.50      941.17     34.39 o 
  -4   1   6     1044.46     1024.64     31.02 o 
  -3   1   6      547.03      541.79      9.71 o 
  -2   1   6      979.34     1036.76     17.83 o 
  -1   1   6      130.74      145.73     11.24 o 
   0   1   6      220.02      180.17     18.47 o 
   1   1   6      282.67      376.96     21.74 o 
   2   1   6     2507.01     2553.62     68.50 o 
   3   1   6      929.12     1028.23     72.27 o 
   4   1   6     1052.78      846.65     48.82 o 
   5   1   6      505.40      511.06     36.82 o 
   6   1   6       89.89       55.27     32.15 o 
   7   1   6      311.31      253.61     46.75 o 
  10   1   6      206.24      383.36     95.21 o 
 -15   2   6      122.04       88.09     24.23 o 
 -14   2   6      412.22      513.63     38.58 o 
 -13   2   6       94.66      136.58     22.55 o 
 -12   2   6     1957.38     1936.75     53.93 o 
 -11   2   6     1670.59     1687.71     56.05 o 
 -10   2   6     1457.93     1416.56     49.41 o 
  -9   2   6     2010.96     1955.26     39.58 o 
  -8   2   6     2070.02     2104.24     34.42 o 
  -7   2   6     1110.54     1086.19     23.53 o 
  -6   2   6     3080.29     2926.08     38.93 o 
  -5   2   6     4519.95     4210.15     70.44 o 
  -4   2   6     3383.99     3295.36     55.58 o 
  -3   2   6      407.50      351.91      9.99 o 
  -2   2   6     4505.94     4465.50     77.70 o 
  -1   2   6     3082.46     2847.42     50.79 o 
   0   2   6     2796.94     2632.02     55.52 o 
   1   2   6     4136.14     4040.84    118.19 o 
   2   2   6     3409.67     3573.36    120.61 o 
   3   2   6      191.66      195.42     33.66 o 
   4   2   6      995.67      900.60    115.88 o 
   5   2   6     1086.18      999.44     73.71 o 
   6   2   6      661.82      713.60     65.82 o 
   7   2   6     1795.63     1626.14    157.85 o 
   8   2   6      234.49      219.66     68.90 o 
 -14   3   6      202.57      204.60     26.57 o 
 -13   3   6        7.45        8.29     14.50 o 
 -12   3   6       21.43       18.75     10.72 o 
 -11   3   6      348.77      313.54     20.22 o 
 -10   3   6      168.74      200.33     13.52 o 
  -9   3   6        0.80        0.32      7.75 o 
  -8   3   6     1132.59     1096.03     27.30 o 
  -7   3   6      578.09      567.24     16.84 o 
  -6   3   6      147.98      184.48     13.30 o 
  -5   3   6     1467.12     1567.10     21.35 o 
  -4   3   6     1134.71     1163.28     35.03 o 
  -3   3   6     2965.82     3251.50     50.75 o 
  -2   3   6      336.63      403.38     18.26 o 
  -1   3   6       42.25       58.88      8.47 o 
   0   3   6      351.10      411.44     25.13 o 
   1   3   6     1413.69     1770.52    100.21 o 
   2   3   6      182.53      213.55     30.85 o 
   3   3   6      185.69      203.36     26.64 o 
   4   3   6      388.46      522.68    176.54 o 
   5   3   6      775.84      749.01     64.08 o 
   6   3   6      403.39      403.77    102.94 o 
   7   3   6      418.57      494.71     64.94 o 
   8   3   6      637.90      575.86     68.55 o 
   9   3   6       48.43       35.69     37.97 o 
 -14   4   6      716.77      682.46     79.93 o 
 -13   4   6      109.25       69.66     16.32 o 
 -12   4   6      978.03      980.33     30.32 o 
 -11   4   6        4.73        3.87     11.17 o 
 -10   4   6     2604.80     2496.00     62.73 o 
  -9   4   6       21.90        6.90      9.12 o 
  -8   4   6     2535.93     2377.06     42.21 o 
  -7   4   6     1256.20     1333.93     39.27 o 
  -6   4   6     3877.21     3765.69     64.78 o 
  -5   4   6      782.08      738.63     20.54 o 
  -4   4   6     3924.65     3765.72     72.55 o 
  -3   4   6     2415.35     2343.37     37.60 o 
  -2   4   6     4959.06     5095.04     96.33 o 
  -1   4   6     1763.15     1716.36     35.88 o 
   0   4   6     1494.40     1392.90     39.08 o 
   1   4   6     1853.87     1828.87     45.91 o 
   2   4   6     2414.63     2373.63     59.91 o 
   3   4   6     2722.63     2813.30     73.78 o 
   4   4   6      945.43      858.28     84.53 o 
   5   4   6      935.82      878.16     63.16 o 
   6   4   6       17.02        0.69     32.25 o 
   7   4   6      350.25      476.79    169.96 o 
   8   4   6      364.91      350.97     86.03 o 
   9   4   6      724.01     1042.24     99.77 o 
  10   4   6       10.55       34.64     40.96 o 
 -14   5   6        6.46       -1.86     18.40 o 
 -13   5   6       12.69       32.43     15.08 o 
 -12   5   6       42.88       24.74     13.49 o 
 -11   5   6      350.50      352.74     27.56 o 
 -10   5   6       67.07       74.49     11.68 o 
  -9   5   6      560.91      562.44     37.23 o 
  -8   5   6     1977.05     1920.39     41.41 o 
  -7   5   6       82.37       66.54     11.92 o 
  -6   5   6       13.81        6.12      8.68 o 
  -5   5   6     2911.71     2936.45     92.78 o 
  -4   5   6      266.31      244.32     10.18 o 
  -3   5   6      152.39      115.24      7.82 o 
  -2   5   6      622.34      577.71     18.11 o 
  -1   5   6      497.92      494.22     21.52 o 
   0   5   6      117.90       99.61     11.81 o 
   1   5   6     1625.48     1733.62     40.87 o 
   2   5   6      449.87      456.31     18.94 o 
   3   5   6      506.06      503.12     27.09 o 
   4   5   6      284.83      311.48     37.67 o 
   5   5   6      271.46      299.76     29.81 o 
   6   5   6     1759.40     1634.46    116.43 o 
   7   5   6      131.75      179.35     50.01 o 
   8   5   6        1.44       45.81     42.45 o 
   9   5   6      726.02      714.25     80.12 o 
  10   5   6      119.83       99.09     46.81 o 
 -14   6   6        0.31       27.04     17.34 o 
 -13   6   6       56.64       43.77     14.51 o 
 -12   6   6        4.62       -4.81     13.13 o 
 -11   6   6        3.17        4.17     12.73 o 
 -10   6   6      104.86      130.90     14.18 o 
  -9   6   6      338.01      373.58     17.41 o 
  -8   6   6       34.77       26.97     10.40 o 
  -7   6   6      225.63      244.99     31.47 o 
  -6   6   6        1.81       -3.16      7.13 o 
  -5   6   6     2056.23     2065.79     39.62 o 
  -4   6   6      276.70      292.65     11.99 o 
  -3   6   6     2557.35     2485.90     51.53 o 
  -2   6   6      191.04      223.89     12.28 o 
  -1   6   6     1857.87     1761.11     46.51 o 
   0   6   6     1933.75     1886.30     47.07 o 
   1   6   6       38.85       31.75     15.61 o 
   2   6   6     1169.48     1210.13     39.10 o 
   3   6   6      774.34      753.76     35.24 o 
   4   6   6      855.42      903.05     35.56 o 
   5   6   6      392.39      427.34     39.50 o 
   6   6   6      479.81      476.16     36.34 o 
   7   6   6       25.55       -6.83     22.52 o 
   8   6   6       82.36       84.73     32.92 o 
   9   6   6      291.01      302.77     44.05 o 
  10   6   6      215.23      251.56     46.14 o 
 -14   7   6        4.00       -6.99     17.58 o 
 -13   7   6        0.12       -6.31     14.32 o 
 -12   7   6      158.25      213.76     31.86 o 
 -11   7   6       61.44       79.07     15.29 o 
 -10   7   6      495.61      537.39     21.59 o 
  -9   7   6      219.23      260.52     16.26 o 
  -8   7   6      531.17      560.06     34.49 o 
  -7   7   6        2.75        2.35     10.17 o 
  -6   7   6      257.64      311.69     21.00 o 
  -5   7   6        4.12       20.38      8.95 o 
  -4   7   6       30.17       55.85      9.63 o 
  -3   7   6     1543.56     1605.15     35.63 o 
  -2   7   6       29.91       29.88      8.55 o 
  -1   7   6       77.51       96.55     11.74 o 
   0   7   6     1718.90     1766.75     63.47 o 
   1   7   6      228.94      289.61     19.26 o 
   2   7   6     3315.13     2907.32    120.80 o 
   3   7   6      164.44      164.02     12.31 o 
   4   7   6      911.79      461.61    129.16 o 
   5   7   6       70.56      112.11     30.59 o 
   6   7   6       73.14       61.64     29.66 o 
   7   7   6       83.75      108.37     36.52 o 
   8   7   6      194.40      202.37     44.63 o 
   9   7   6      427.14      438.88     52.70 o 
 -13   8   6        0.33       20.82     13.79 o 
 -12   8   6       71.81       60.57     14.85 o 
 -11   8   6       45.77       40.29     20.33 o 
 -10   8   6       20.54        0.66     11.83 o 
  -9   8   6      782.66      768.47     28.31 o 
  -8   8   6       20.17        9.50     12.35 o 
  -7   8   6      205.46      197.10     14.29 o 
  -6   8   6      178.46      197.98     13.85 o 
  -5   8   6        0.54       10.01      9.69 o 
  -4   8   6       13.79       30.77     14.69 o 
  -3   8   6      154.62      172.27     17.77 o 
  -2   8   6     1601.45     1428.81     33.07 o 
  -1   8   6      342.30      368.51     21.91 o 
   0   8   6       15.65        3.78     11.98 o 
   1   8   6      351.33      348.10     40.26 o 
   2   8   6       19.83       -8.84     11.67 o 
   3   8   6       70.46       43.79     19.09 o 
   4   8   6       29.05       42.19     19.69 o 
   5   8   6       13.35       26.55     22.14 o 
   6   8   6      143.40      113.40     30.08 o 
   7   8   6       20.01       29.77     27.10 o 
   8   8   6      237.53      285.29     50.27 o 
   9   8   6       14.48       73.97     37.04 o 
 -13   9   6        2.76        9.71     13.78 o 
 -12   9   6        5.29        2.57     13.20 o 
 -11   9   6      588.44      643.51     28.89 o 
 -10   9   6       20.57       42.28     14.22 o 
  -9   9   6       12.11       -4.43     11.84 o 
  -8   9   6       63.93       54.42     12.80 o 
  -7   9   6        1.45        5.46     11.32 o 
  -6   9   6      130.42      157.57     13.05 o 
  -5   9   6      407.52      425.49     41.06 o 
  -4   9   6      248.52      282.98     16.04 o 
  -3   9   6     1985.82     1797.83     61.38 o 
  -2   9   6      180.97      186.91     22.45 o 
  -1   9   6     2340.86     2324.02     78.13 o 
   0   9   6     2800.23     2719.97     85.22 o 
   1   9   6      106.48       74.68     19.56 o 
   2   9   6     1018.94     1045.66     59.06 o 
   3   9   6      304.62      263.49     33.93 o 
   4   9   6     1849.88     1740.66     85.91 o 
   5   9   6      183.89      128.97     31.24 o 
   6   9   6      935.81      902.50     57.62 o 
   7   9   6        0.78       -5.33     27.00 o 
   8   9   6      525.84      655.28    140.82 o 
 -12  10   6        0.01        8.60     17.41 o 
 -11  10   6        0.25       11.79     17.70 o 
 -10  10   6      453.89      486.89     24.85 o 
  -9  10   6      316.38      389.87     52.06 o 
  -8  10   6      132.01      105.14     15.24 o 
  -7  10   6      150.56      143.65     14.86 o 
  -6  10   6       50.91       68.22     15.77 o 
  -5  10   6      745.46      735.11     27.86 o 
  -4  10   6       65.02       56.22     14.68 o 
  -3  10   6       56.27       46.70     13.00 o 
  -2  10   6        4.80        8.89     12.29 o 
  -1  10   6       47.28       31.77     14.28 o 
   0  10   6        9.93       21.62     11.02 o 
   1  10   6      992.51     1001.37     64.33 o 
   2  10   6       32.41        1.87     23.55 o 
   3  10   6       25.92        0.50     22.66 o 
   4  10   6       44.38       63.93     21.31 o 
   5  10   6       23.86       -6.89     21.94 o 
   6  10   6      101.38       89.05     32.64 o 
   7  10   6       28.30       59.84     30.11 o 
   8  10   6       28.05       25.44     29.89 o 
 -12  11   6       89.73       78.48     19.80 o 
 -11  11   6        1.55       -1.58     11.71 o 
 -10  11   6        2.29        1.46     16.68 o 
  -9  11   6        3.34        5.09     11.39 o 
  -8  11   6        4.88       -0.57     12.27 o 
  -7  11   6       46.18       48.01     13.29 o 
  -6  11   6      144.33      148.77     19.73 o 
  -5  11   6      136.28      146.79     18.40 o 
  -4  11   6      245.47      254.78     22.98 o 
  -3  11   6       89.28       96.23     31.25 o 
  -2  11   6     3534.82     3428.82     90.32 o 
  -1  11   6     2601.53     2590.72     71.70 o 
   0  11   6       81.70       83.74     17.15 o 
   1  11   6        3.86       24.06     18.63 o 
   2  11   6      134.46      155.60     30.39 o 
   3  11   6      837.79      772.35     57.72 o 
   4  11   6      310.74      357.79     58.94 o 
   5  11   6      801.68      797.05     62.43 o 
   6  11   6       19.91       35.03     30.12 o 
   7  11   6      215.83      210.47     40.65 o 
 -11  12   6       13.27       30.49     19.50 o 
 -10  12   6      388.62      419.28     42.47 o 
  -9  12   6       33.99       20.45     12.10 o 
  -8  12   6      391.24      360.45     26.77 o 
  -7  12   6      196.03      179.99     21.82 o 
  -6  12   6      119.87      118.70     20.17 o 
  -5  12   6      108.26      111.95     17.73 o 
  -4  12   6       51.37       93.31     16.16 o 
  -3  12   6      711.00      705.04     29.12 o 
  -2  12   6      640.24      723.40     39.85 o 
  -1  12   6     1729.50     1723.63     62.93 o 
   0  12   6      625.80      614.08     32.22 o 
   1  12   6       18.06       -4.10     20.09 o 
   2  12   6      444.80      583.52     98.66 o 
   3  12   6      137.38      138.18     39.97 o 
   4  12   6      297.70      421.71     62.39 o 
   5  12   6      115.08      144.03     44.18 o 
   6  12   6        0.52       10.56     28.09 o 
   7  12   6       97.18       91.98     38.89 o 
 -10  13   6       52.94       37.64     17.98 o 
  -9  13   6      120.76       75.73     15.12 o 
  -8  13   6      226.08      231.49     21.02 o 
  -7  13   6      205.52      159.57     21.55 o 
  -6  13   6      239.56      232.86     26.25 o 
  -5  13   6      117.03      129.64     19.67 o 
  -4  13   6        4.26        8.67     14.07 o 
  -3  13   6       18.64       28.09     16.98 o 
  -2  13   6      410.22      379.40     29.29 o 
  -1  13   6      221.77      256.80     55.53 o 
   0  13   6        6.09       24.31     18.87 o 
   1  13   6      675.27      706.21     62.18 o 
   2  13   6        8.92       68.36     33.81 o 
   3  13   6      688.49      710.70    120.88 o 
   4  13   6       34.19       18.38     27.87 o 
   5  13   6       68.58       61.81     58.76 o 
   6  13   6       11.68       -0.09     28.57 o 
  -9  14   6       53.45       37.76     19.94 o 
  -8  14   6      223.66      214.37     24.03 o 
  -7  14   6      105.67      117.21     20.51 o 
  -6  14   6      155.28      185.52     23.39 o 
  -5  14   6        7.44        6.81     15.53 o 
  -4  14   6     1735.86     1663.17     60.69 o 
  -3  14   6      190.95      203.75     25.50 o 
  -2  14   6      683.13      722.45     52.37 o 
  -1  14   6      159.88      187.27     23.84 o 
   0  14   6      389.78      402.49     25.01 o 
   1  14   6      179.85      197.81     21.13 o 
   2  14   6      144.37      123.86     38.74 o 
   3  14   6      480.51      553.84     64.69 o 
   4  14   6      198.33      177.02     41.27 o 
   5  14   6      248.81      470.04    129.69 o 
  -8  15   6       11.29       14.95     14.07 o 
  -7  15   6       17.29       20.47     16.59 o 
  -6  15   6      508.29      625.91     44.27 o 
  -5  15   6        3.69       32.53     20.13 o 
  -4  15   6      134.81      125.91     18.17 o 
  -3  15   6        0.57       19.90     17.32 o 
  -2  15   6      454.02      534.68     35.86 o 
  -1  15   6       98.59       92.80     20.54 o 
   0  15   6      402.37      449.93     44.83 o 
   1  15   6        7.33       30.37     20.70 o 
   2  15   6      411.72      409.10     49.24 o 
   3  15   6      224.23      196.22     36.90 o 
   4  15   6      360.09      423.20     67.46 o 
  -7  16   6       90.55       95.23     21.73 o 
  -6  16   6      149.55      106.36     25.80 o 
  -5  16   6      399.76      352.62     58.06 o 
  -4  16   6      152.25      108.44     21.70 o 
  -3  16   6      637.90      666.65     63.50 o 
  -2  16   6      146.01      102.81     25.47 o 
  -1  16   6       47.08       75.59     23.96 o 
   0  16   6       44.65       69.14     23.08 o 
   1  16   6      181.22      202.18     47.63 o 
   2  16   6       76.40       54.61     32.11 o 
  -5  17   6       24.27        6.73     19.97 o 
  -4  17   6      185.68      124.98     23.87 o 
  -3  17   6       66.52       43.67     20.23 o 
  -2  17   6      103.78      134.27     29.67 o 
  -1  17   6        0.52      -12.80     21.33 o 
   0  17   6        0.02      -16.89     23.31 o 
 -15   1   7       25.15       42.95     23.51 o 
 -14   1   7        2.67       13.40     17.12 o 
 -13   1   7      216.26      202.73     23.17 o 
 -12   1   7       99.47      108.29     14.16 o 
 -11   1   7     1830.44     1816.93     67.00 o 
 -10   1   7      330.43      350.28     20.25 o 
  -9   1   7      181.88      161.69     11.21 o 
  -8   1   7      107.09       92.10      7.28 o 
  -7   1   7      444.08      408.05     19.63 o 
  -6   1   7       17.95       17.51     16.16 o 
  -5   1   7       36.42       35.27     12.38 o 
  -4   1   7     2177.62     2124.81     67.91 o 
  -3   1   7     2580.61     2632.79     41.24 o 
  -2   1   7     1494.00     1448.40     33.65 o 
  -1   1   7     1200.45     1261.41     32.23 o 
   0   1   7       11.00       15.59     14.91 o 
   1   1   7      460.79      393.85     47.55 o 
   2   1   7     2033.10     1925.15     77.86 o 
   3   1   7     1310.54     1362.51     60.57 o 
   4   1   7     1470.18     1207.97     75.41 o 
   5   1   7     3483.97     3245.19    224.67 o 
   6   1   7     5865.50     5538.24    398.39 o 
   7   1   7      395.93      342.85     79.76 o 
   9   1   7      120.41      147.00     69.32 o 
 -14   2   7        1.47        9.09     15.59 o 
 -13   2   7      613.74      646.01     32.71 o 
 -12   2   7      778.84      734.74     28.23 o 
 -11   2   7       38.31       28.04     12.79 o 
 -10   2   7      955.13     1009.52     44.78 o 
  -9   2   7      324.90      354.16     21.19 o 
  -8   2   7     2102.38     2064.33     41.62 o 
  -7   2   7     4525.51     4312.92     73.34 o 
  -6   2   7       12.09        5.16     29.89 o 
  -5   2   7     2003.53     2063.59     71.49 o 
  -4   2   7      954.89      951.15     21.47 o 
  -3   2   7      345.03      385.86     10.54 o 
  -2   2   7       87.87       90.84     11.88 o 
  -1   2   7     2132.15     2154.42     57.27 o 
   0   2   7     2193.25     2287.97     59.28 o 
   1   2   7     1018.49     1022.21     55.30 o 
   2   2   7        5.23       37.16     30.96 o 
   3   2   7     1018.73      976.75     51.26 o 
   4   2   7       62.04       84.52     44.27 o 
   5   2   7      673.05      672.83     61.93 o 
   6   2   7      240.22      584.09    236.36 o 
 -14   3   7       45.95       36.39     15.95 o 
 -13   3   7        8.64       11.19     11.70 o 
 -12   3   7      843.69      878.73     26.10 o 
 -11   3   7      184.27      234.65     29.12 o 
 -10   3   7      290.58      363.07     24.43 o 
  -9   3   7       67.26       69.48      7.99 o 
  -8   3   7       38.62       50.25      8.03 o 
  -7   3   7      147.70      136.30      7.44 o 
  -6   3   7      251.42      290.68     18.52 o 
  -5   3   7      637.16      681.74     42.87 o 
  -4   3   7      417.04      437.62     18.52 o 
  -3   3   7     1227.66     1222.61     27.70 o 
  -2   3   7      917.81      979.18     25.66 o 
  -1   3   7      707.39      742.98     20.71 o 
   0   3   7       62.34       50.97     11.81 o 
   1   3   7     1558.53     1445.84     53.94 o 
   2   3   7       84.35       92.40     22.33 o 
   3   3   7      286.03      254.76     39.77 o 
   4   3   7        1.89        6.26     24.25 o 
   5   3   7     2016.40     1768.95    117.76 o 
   6   3   7      845.83      775.30     72.04 o 
   7   3   7     1871.39     1936.22    127.20 o 
   8   3   7       47.00      109.41     63.89 o 
 -14   4   7      229.16      184.72     20.11 o 
 -13   4   7      281.45      290.20     23.99 o 
 -12   4   7      376.81      389.94     31.59 o 
 -11   4   7        5.56        9.01     13.17 o 
 -10   4   7      199.21      138.72     13.00 o 
  -9   4   7      558.98      564.90     31.89 o 
  -8   4   7     2997.85     3014.09     56.59 o 
  -7   4   7        7.57       28.59      8.07 o 
  -6   4   7     2599.43     2766.27     48.53 o 
  -5   4   7       65.72       49.50      6.95 o 
  -4   4   7     1079.46     1149.56     24.90 o 
  -3   4   7      243.92      259.65     12.93 o 
  -2   4   7     2588.18     2531.06     50.00 o 
  -1   4   7     1301.54     1350.03     32.01 o 
   0   4   7     3017.98     2997.12     73.12 o 
   1   4   7     1052.91     1115.15     36.04 o 
   2   4   7     1581.58     1568.96     65.35 o 
   3   4   7      110.22      120.04     22.91 o 
   4   4   7      499.92      507.91     46.70 o 
   5   4   7       86.44       68.79     26.55 o 
   6   4   7      858.14      793.30     79.97 o 
   7   4   7      151.42      165.96     44.53 o 
   8   4   7       16.36       54.05     58.67 o 
   9   4   7       85.11      111.91     46.31 o 
 -14   5   7       27.19       49.35     18.05 o 
 -13   5   7        2.85       -5.62     13.46 o 
 -12   5   7       25.23       14.26     14.15 o 
 -11   5   7        3.10       -1.70     11.93 o 
 -10   5   7        8.08       10.08     11.90 o 
  -9   5   7       10.44        6.76      7.80 o 
  -8   5   7      820.95      874.37     27.94 o 
  -7   5   7      855.41      929.67     21.91 o 
  -6   5   7      268.89      302.17     24.78 o 
  -5   5   7      112.44      100.72     10.02 o 
  -4   5   7      993.61      961.20     19.35 o 
  -3   5   7     2116.09     1966.77     38.76 o 
  -2   5   7     3703.26     3767.73     84.21 o 
  -1   5   7      468.36      495.08     24.53 o 
   0   5   7     1616.78     1601.99     45.00 o 
   1   5   7      322.07      348.08     22.14 o 
   2   5   7     2097.42     2070.97     66.07 o 
   3   5   7      275.98      313.40     18.56 o 
   4   5   7      210.62      155.45     32.79 o 
   5   5   7       15.98       14.83     16.49 o 
   6   5   7        2.57       11.53     18.52 o 
   7   5   7     1012.38      955.83     38.97 o 
   8   5   7      359.41      350.29     80.40 o 
   9   5   7       69.42      130.56     47.61 o 
 -14   6   7      476.23      495.08     36.44 o 
 -13   6   7        1.10        5.28     16.87 o 
 -12   6   7      514.69      544.56     28.95 o 
 -11   6   7       30.42       36.25     14.29 o 
 -10   6   7     3902.33     3769.16     90.59 o 
  -9   6   7       22.90       24.35      9.61 o 
  -8   6   7      450.44      495.49     18.41 o 
  -7   6   7      566.93      630.28     21.09 o 
  -6   6   7     1734.84     1726.89     36.11 o 
  -5   6   7      217.65      263.23     21.00 o 
  -4   6   7     2500.50     2333.93     41.28 o 
  -3   6   7      867.87      868.57     25.74 o 
  -2   6   7     4176.56     4055.57     88.00 o 
  -1   6   7        2.50       -7.78     10.67 o 
   0   6   7     2591.81     2489.28     64.07 o 
   1   6   7       47.39       41.75     13.91 o 
   2   6   7       87.22       93.56     16.61 o 
   3   6   7      309.16      395.26     39.48 o 
   4   6   7      355.44      348.91     46.88 o 
   5   6   7      823.73      870.66     46.52 o 
   6   6   7      161.37      203.62     24.24 o 
   7   6   7       38.70       28.79     20.67 o 
   8   6   7      197.82      220.50     42.85 o 
   9   6   7       11.37       10.56     28.36 o 
 -13   7   7       37.90       47.70     18.15 o 
 -12   7   7       27.77       30.02     13.63 o 
 -11   7   7        0.25        4.91     12.84 o 
 -10   7   7       48.92       34.64     10.42 o 
  -9   7   7      541.29      519.85     20.24 o 
  -8   7   7       73.89       69.88     11.75 o 
  -7   7   7        1.80        1.43      8.73 o 
  -6   7   7      361.32      371.41     14.22 o 
  -5   7   7      335.97      346.82     28.36 o 
  -4   7   7      799.07      766.29     30.01 o 
  -3   7   7     1220.00     1206.97     28.73 o 
  -2   7   7     1042.88     1017.44     31.39 o 
  -1   7   7      460.88      456.99     24.20 o 
   0   7   7     4196.76     4051.50    106.63 o 
   1   7   7       31.29       33.40     22.48 o 
   2   7   7       36.81       41.39     13.08 o 
   3   7   7      114.35      117.83     16.72 o 
   4   7   7     1152.23     1219.85     33.99 o 
   5   7   7        5.13       15.50     19.50 o 
   6   7   7      503.87      574.99     38.04 o 
   7   7   7      351.74      226.94     50.74 o 
   8   7   7       16.54       28.86     29.85 o 
 -13   8   7      525.58      581.47     47.03 o 
 -12   8   7       16.81       18.39     13.56 o 
 -11   8   7      903.91      910.62     35.61 o 
 -10   8   7      309.23      381.23     28.54 o 
  -9   8   7     1391.43     1396.00     41.58 o 
  -8   8   7      596.86      576.15     22.13 o 
  -7   8   7      756.16      790.70     39.31 o 
  -6   8   7      318.84      309.26     18.41 o 
  -5   8   7     1320.70     1270.63     33.32 o 
  -4   8   7       64.78       59.34     10.12 o 
  -3   8   7     4914.86     4576.41    111.29 o 
  -2   8   7      183.88      189.27     13.57 o 
  -1   8   7     3167.18     2979.72     67.23 o 
   0   8   7     2277.77     2213.22     70.47 o 
   1   8   7     1233.06     1089.65     36.61 o 
   2   8   7      344.56      337.44     19.55 o 
   3   8   7      752.52      567.00     55.18 o 
   4   8   7      265.51      249.07     49.12 o 
   5   8   7      235.55      228.11     33.20 o 
   6   8   7       73.94       78.62     31.78 o 
   7   8   7      441.78      423.71     48.57 o 
   8   8   7       58.81       50.37     37.37 o 
 -13   9   7       41.17       33.87     15.29 o 
 -12   9   7       13.39        9.09     14.38 o 
 -11   9   7       14.19        4.83     11.51 o 
 -10   9   7        0.16       13.14     15.41 o 
  -9   9   7        2.95       -3.16     16.34 o 
  -8   9   7       13.56        3.44     15.19 o 
  -7   9   7       19.51       34.09     14.03 o 
  -6   9   7       85.05       80.96     11.99 o 
  -5   9   7      168.25      151.87     17.56 o 
  -4   9   7      127.84      140.40     14.28 o 
  -3   9   7     1259.90     1233.04     37.30 o 
  -2   9   7     1124.88     1084.61     33.63 o 
  -1   9   7       85.76       71.70     12.15 o 
   0   9   7     3216.37     2987.50     77.38 o 
   1   9   7       86.81       77.99     18.11 o 
   2   9   7      247.65      233.84     23.87 o 
   3   9   7       81.48       36.91     25.47 o 
   4   9   7       53.30       36.18     25.20 o 
   5   9   7       51.28       60.90     26.58 o 
   6   9   7      119.13      158.97     33.47 o 
   7   9   7       19.47       -2.98     29.29 o 
   8   9   7       68.51       64.49     44.91 o 
 -12  10   7      313.34      343.65     29.26 o 
 -11  10   7      634.20      664.96     35.04 o 
 -10  10   7      740.41      722.78     33.16 o 
  -9  10   7     1209.42     1093.11     43.66 o 
  -8  10   7      865.38      788.91     34.05 o 
  -7  10   7     1663.44     1581.41     46.91 o 
  -6  10   7      290.17      369.93     24.47 o 
  -5  10   7     1647.15     1531.06     80.17 o 
  -4  10   7      171.64      228.36     30.81 o 
  -3  10   7       17.87       -5.10      9.89 o 
  -2  10   7      296.60      330.31     19.73 o 
  -1  10   7      146.30      196.79     20.22 o 
   0  10   7     1366.44     1302.48     72.35 o 
   1  10   7      462.62      512.84     39.38 o 
   2  10   7       40.49       37.31     26.62 o 
   3  10   7      469.09      563.78     50.81 o 
   4  10   7       25.50       33.50     22.35 o 
   5  10   7      162.73      170.53     31.63 o 
   6  10   7       31.87       26.04     30.48 o 
   7  10   7       10.53       62.46     32.24 o 
 -12  11   7       27.47       40.36     16.76 o 
 -11  11   7       57.52       59.57     16.58 o 
 -10  11   7        2.25        4.33     20.49 o 
  -9  11   7       53.81       79.58     16.84 o 
  -8  11   7        8.83       19.47     12.88 o 
  -7  11   7      113.38      118.53     17.56 o 
  -6  11   7        2.67       15.12     14.92 o 
  -5  11   7       47.45       27.24     13.50 o 
  -4  11   7      124.22      144.83     17.03 o 
  -3  11   7      766.18      838.84     60.87 o 
  -2  11   7     2216.98     2227.36    101.16 o 
  -1  11   7        2.34       20.19     22.34 o 
   0  11   7        6.61        5.70     18.95 o 
   1  11   7       42.04       41.88     22.87 o 
   2  11   7      473.97      561.20    107.67 o 
   3  11   7       90.66      109.90     30.68 o 
   4  11   7      100.72      101.32     30.45 o 
   5  11   7        4.61        5.29     26.20 o 
   6  11   7      375.47      360.94     46.12 o 
 -11  12   7        6.80        8.42     24.84 o 
 -10  12   7      227.79      277.75     23.01 o 
  -9  12   7      240.55      244.17     34.16 o 
  -8  12   7     1291.90     1200.90     78.35 o 
  -7  12   7       29.89       42.46     14.78 o 
  -6  12   7     1153.29     1125.57     63.53 o 
  -5  12   7       37.11       40.12     14.36 o 
  -4  12   7     1193.54     1205.35     43.95 o 
  -3  12   7      145.00      156.37     21.52 o 
  -2  12   7      213.84      236.99     19.72 o 
  -1  12   7       26.39       21.01     16.39 o 
   0  12   7     1172.80     1146.80     38.78 o 
   1  12   7       32.02       10.50     21.84 o 
   2  12   7     1723.13     1641.61     89.00 o 
   3  12   7        2.43       19.79     29.02 o 
   4  12   7      266.98      340.93     39.97 o 
   5  12   7       66.46       75.74     32.29 o 
   6  12   7      187.01      168.89     38.03 o 
 -10  13   7       48.22       27.83     15.11 o 
  -9  13   7       86.10       88.70     18.31 o 
  -8  13   7       28.69       19.95     16.24 o 
  -7  13   7       15.46       23.34     13.73 o 
  -6  13   7       56.24       43.95     22.85 o 
  -5  13   7       31.32       51.22     16.03 o 
  -4  13   7      247.70      284.93     36.39 o 
  -3  13   7     1882.35     1796.93     64.27 o 
  -2  13   7      618.91      622.02     35.35 o 
  -1  13   7      401.02      419.53     29.75 o 
   0  13   7       39.97       52.20     14.07 o 
   1  13   7       81.81      133.05     30.67 o 
   2  13   7      279.76      324.84     52.06 o 
   3  13   7       37.46       37.62     25.10 o 
   4  13   7        1.30       29.36     26.22 o 
   5  13   7      844.82      989.24     71.03 o 
  -9  14   7        1.18        1.08     14.72 o 
  -8  14   7       55.11       51.55     16.96 o 
  -7  14   7      260.81      241.47     20.64 o 
  -6  14   7       46.84       36.15     18.34 o 
  -5  14   7      283.05      284.39     29.57 o 
  -4  14   7       19.31       27.76     18.39 o 
  -3  14   7       18.73       30.36     16.05 o 
  -2  14   7       66.22       68.44     18.05 o 
  -1  14   7       80.01       81.39     16.76 o 
   0  14   7        3.64       19.82     25.38 o 
   1  14   7       99.26      113.49     30.34 o 
   2  14   7       30.48       76.77     30.82 o 
   3  14   7      505.18      508.19     56.64 o 
   4  14   7       95.00       67.69     35.69 o 
  -8  15   7       41.97       14.47     15.47 o 
  -7  15   7       33.44       23.80     15.29 o 
  -6  15   7      112.46       91.72     21.25 o 
  -5  15   7       10.69       -1.18     15.85 o 
  -4  15   7       79.36       74.70     20.58 o 
  -3  15   7      814.85      727.19     40.33 o 
  -2  15   7      494.90      516.86     43.25 o 
  -1  15   7      106.37       85.44     17.89 o 
   0  15   7       12.75       46.04     22.97 o 
   1  15   7      421.60      446.55     47.72 o 
   2  15   7        2.32        4.95     26.33 o 
   3  15   7      199.07      188.54     43.94 o 
  -6  16   7       72.21       31.85     19.74 o 
  -5  16   7       91.16       54.98     18.57 o 
  -4  16   7        3.34       39.79     20.27 o 
  -3  16   7      323.57      212.58     26.85 o 
  -2  16   7        0.19       -4.95     15.94 o 
  -1  16   7      396.85      389.92     46.45 o 
   0  16   7       23.35       -6.51     30.79 o 
   1  16   7       96.84      119.75     36.80 o 
 -14   0   8       62.55      109.29     34.42 o 
 -13   0   8       31.47       32.98     13.13 o 
 -12   0   8      116.67      115.51     20.50 o 
 -11   0   8      650.30      635.81     49.91 o 
 -10   0   8       36.23       37.31      9.18 o 
  -9   0   8      263.19      220.93     36.22 o 
  -8   0   8      444.15      450.57     75.17 o 
  -7   0   8     4104.76     4064.53    211.31 o 
  -6   0   8      952.34      978.44     68.49 o 
  -5   0   8     1196.28     1119.59    109.41 o 
  -4   0   8      985.20     1230.26    114.84 o 
  -3   0   8     1324.13     1489.53     45.24 o 
  -2   0   8      508.87      491.33     35.16 o 
  -1   0   8      201.39       86.03     34.24 o 
   0   0   8      256.15      283.07     23.77 o 
   1   0   8      299.57      281.09     34.17 o 
   2   0   8      178.31      154.96     46.20 o 
   3   0   8        3.96      -14.62     30.90 o 
   4   0   8        0.44      -60.76     40.51 o 
   5   0   8     1872.70     1514.23    139.90 o 
   6   0   8       23.21       48.86     45.52 o 
 -14   1   8      266.31      280.60     19.42 o 
 -13   1   8       38.62       54.14     14.74 o 
 -12   1   8       62.45       52.84     12.41 o 
 -11   1   8      366.73      388.43     17.34 o 
 -10   1   8       30.10       24.90      7.28 o 
  -9   1   8        2.06       -0.05      4.60 o 
  -8   1   8      262.45      304.34     27.87 o 
  -7   1   8     3049.22     3231.60    178.79 o 
  -6   1   8       61.71       93.92     24.12 o 
  -5   1   8      784.23      817.91     49.51 o 
  -4   1   8     1759.84     1868.09     85.82 o 
  -3   1   8      675.18      672.53     14.30 o 
  -2   1   8     1381.69     1423.58     41.23 o 
  -1   1   8      707.55      740.49     35.10 o 
   0   1   8      236.45      246.37     33.14 o 
   1   1   8     1448.93     1458.57     59.47 o 
   2   1   8       36.19       28.01     25.93 o 
   4   1   8      313.02      339.93     63.48 o 
   5   1   8       86.39       44.68     43.01 o 
   6   1   8       17.06       24.64     43.85 o 
   7   1   8       51.82       10.44     43.85 o 
   8   1   8      115.08       87.28     59.30 o 
 -14   2   8      247.24      293.61     19.77 o 
 -13   2   8      185.79      256.28     48.18 o 
 -12   2   8      420.84      419.85     24.16 o 
 -11   2   8      506.57      444.14     24.18 o 
 -10   2   8       78.63       86.18      7.51 o 
  -9   2   8     1449.21     1371.31     33.55 o 
  -8   2   8     1000.86     1053.41     58.02 o 
  -7   2   8       15.47       27.24     16.77 o 
  -6   2   8      102.01       99.41     16.87 o 
  -5   2   8        0.89       -8.77     16.70 o 
  -4   2   8     1378.83     1457.99     43.85 o 
  -3   2   8      220.62      235.21     10.74 o 
  -2   2   8      781.19      765.62     21.89 o 
  -1   2   8       46.56       45.00     12.02 o 
   0   2   8       31.86       31.66     13.03 o 
   1   2   8      179.84      190.15     21.40 o 
   2   2   8      277.40      304.98     33.40 o 
   3   2   8      147.61      641.02    115.26 o 
   4   2   8       29.00       22.13     38.84 o 
   5   2   8        0.70       10.44     39.25 o 
   9   2   8       83.92      175.81     74.33 o 
 -14   3   8      102.58       81.13     15.11 o 
 -13   3   8      167.04      157.98     18.67 o 
 -12   3   8      101.79       90.74     13.82 o 
 -11   3   8      374.17      367.79     20.89 o 
 -10   3   8      383.95      356.63     12.38 o 
  -9   3   8     1621.76     1518.75     26.08 o 
  -8   3   8       72.82       65.57      7.19 o 
  -7   3   8      721.82      622.86     63.16 o 
  -6   3   8       37.93       29.68     10.06 o 
  -5   3   8       65.77       52.44      7.54 o 
  -4   3   8      579.13      578.08     13.49 o 
  -3   3   8      857.75      767.46     24.33 o 
  -2   3   8      292.01      282.99     16.69 o 
  -1   3   8     2299.05     2246.40     50.45 o 
   0   3   8     1627.97     1684.86     50.16 o 
   1   3   8      959.17      924.38     36.30 o 
   2   3   8      345.36      387.32     22.12 o 
   3   3   8     1595.52     1644.29    106.35 o 
   4   3   8       63.85       88.15     32.62 o 
   5   3   8      121.87      166.62     58.05 o 
   6   3   8      194.01      265.18     69.74 o 
 -14   4   8       10.67        7.19     14.02 o 
 -13   4   8      131.80      102.30     13.01 o 
 -12   4   8      724.62      805.58     29.48 o 
 -11   4   8      257.58      312.20     34.18 o 
 -10   4   8     1505.75     1477.96     32.00 o 
  -9   4   8      369.24      317.28     14.46 o 
  -8   4   8       32.24       42.78      7.77 o 
  -7   4   8      124.19      109.65      8.12 o 
  -6   4   8      702.21      733.55     32.80 o 
  -5   4   8      136.95      171.00     15.75 o 
  -4   4   8     1772.57     1673.16     31.65 o 
  -3   4   8        9.51       32.09     10.54 o 
  -2   4   8      368.90      396.52     18.14 o 
  -1   4   8        7.68       13.94     10.17 o 
   0   4   8      260.05      274.74     16.63 o 
   1   4   8      651.76      668.74     28.47 o 
   2   4   8       87.79      130.46     27.80 o 
   3   4   8       23.44       18.82     27.24 o 
   4   4   8      148.79      190.82     40.32 o 
   5   4   8      352.99      433.27     47.88 o 
   6   4   8        2.22       -1.48     22.91 o 
   7   4   8      199.39      239.76     58.34 o 
   8   4   8      368.65      296.98     89.78 o 
 -14   5   8      345.04      377.69     47.37 o 
 -13   5   8       20.45       39.73     12.19 o 
 -12   5   8      766.29      748.61     29.41 o 
 -11   5   8      262.18      290.00     28.01 o 
 -10   5   8      927.57      889.37     27.47 o 
  -9   5   8       14.25       14.23      9.53 o 
  -8   5   8      777.58      771.52     16.87 o 
  -7   5   8       15.78        4.99      7.47 o 
  -6   5   8     3510.85     3559.33    103.98 o 
  -5   5   8      319.24      333.58     13.32 o 
  -4   5   8      322.98      371.47     29.67 o 
  -3   5   8       33.35       27.99      8.60 o 
  -2   5   8      671.08      661.01     19.60 o 
  -1   5   8      777.49      780.71     29.63 o 
   0   5   8     3573.17     3459.26     73.45 o 
   1   5   8      634.98      656.08     44.01 o 
   2   5   8      388.27      392.94     22.55 o 
   3   5   8      718.53      728.39     30.56 o 
   4   5   8      751.11      848.90     41.84 o 
   5   5   8      210.82      230.49     50.48 o 
   6   5   8      178.82      233.80     20.84 o 
   7   5   8      138.58      152.14     25.47 o 
   8   5   8       63.82       32.25     32.55 o 
 -14   6   8        1.65        5.03     16.31 o 
 -13   6   8      264.06      305.25     27.14 o 
 -12   6   8       66.21       60.58     13.85 o 
 -11   6   8       21.62       35.52     13.70 o 
 -10   6   8      452.03      422.35     18.77 o 
  -9   6   8        2.00       -3.32      6.58 o 
  -8   6   8      207.99      199.35     13.22 o 
  -7   6   8      120.63      116.99     13.29 o 
  -6   6   8       46.14       39.22      8.89 o 
  -5   6   8      337.48      414.14     16.11 o 
  -4   6   8       40.08       41.45     10.83 o 
  -3   6   8      628.43      586.21     19.63 o 
  -2   6   8      512.83      539.44     29.72 o 
  -1   6   8      131.53      132.77     12.50 o 
   0   6   8     1959.93     1864.67     48.10 o 
   1   6   8     1984.15     2030.68     51.75 o 
   2   6   8      341.97      364.17     46.56 o 
   3   6   8      532.69      599.76     33.12 o 
   4   6   8      357.68      414.61     46.22 o 
   5   6   8       39.75       56.52     13.60 o 
   6   6   8       74.41       63.42     20.12 o 
   7   6   8       90.09      124.90     42.24 o 
   8   6   8      189.51      210.63     46.03 o 
 -13   7   8      181.67      257.74     30.33 o 
 -12   7   8       16.70       17.97     10.95 o 
 -11   7   8       89.05      124.46     15.25 o 
 -10   7   8      693.81      702.46     29.32 o 
  -9   7   8      741.91      721.27     30.10 o 
  -8   7   8     1633.46     1519.99     36.11 o 
  -7   7   8     1214.15     1317.83     32.11 o 
  -6   7   8     1999.43     1773.57     43.37 o 
  -5   7   8     1945.30     1923.45     38.47 o 
  -4   7   8      231.72      238.24     15.72 o 
  -3   7   8       47.02       78.42     12.18 o 
  -2   7   8      710.86      673.02     24.94 o 
  -1   7   8     1514.95     1460.01     50.58 o 
   0   7   8     2169.46     2095.83     48.38 o 
   1   7   8     1635.47     1458.17     43.03 o 
   2   7   8     2344.31     2181.97     60.87 o 
   3   7   8     1547.23     1568.26     53.92 o 
   4   7   8      953.43      856.48     75.09 o 
   5   7   8       16.31       31.08     18.82 o 
   6   7   8        9.49        9.68     24.70 o 
   7   7   8      844.06      760.63     65.40 o 
 -13   8   8        1.12       -9.91     12.91 o 
 -12   8   8       12.30       20.02     12.26 o 
 -11   8   8        2.86       19.63     16.20 o 
 -10   8   8        1.09       29.02     12.29 o 
  -9   8   8        9.19       16.74     10.28 o 
  -8   8   8       56.21       39.59     13.25 o 
  -7   8   8      305.15      336.11     15.98 o 
  -6   8   8       41.91       27.14      8.60 o 
  -5   8   8       25.75       12.90     10.14 o 
  -4   8   8      159.16      133.76     11.47 o 
  -3   8   8      895.47      858.82     30.96 o 
  -2   8   8      121.14      126.90     15.13 o 
  -1   8   8       15.93        4.47     11.36 o 
   0   8   8      839.00      849.08     39.60 o 
   1   8   8       18.95       36.89     14.68 o 
   2   8   8      288.75      305.00     25.91 o 
   3   8   8       63.31       41.14      8.89 o 
   4   8   8      226.13      168.89     53.39 o 
   5   8   8        0.14      -34.31     24.66 o 
   6   8   8       36.84       -9.91     27.68 o 
   7   8   8      284.01      247.37     48.49 o 
 -12   9   8        1.03       -9.72     13.96 o 
 -11   9   8      504.16      527.70     29.47 o 
 -10   9   8      419.08      431.99     24.55 o 
  -9   9   8     1816.59     1696.82     51.62 o 
  -8   9   8      427.46      460.17     39.75 o 
  -7   9   8      984.25      989.66     33.52 o 
  -6   9   8      616.56      662.02     32.25 o 
  -5   9   8     1865.32     1812.39     49.49 o 
  -4   9   8      374.54      424.95     22.19 o 
  -3   9   8      594.88      595.18     26.49 o 
  -2   9   8      269.68      378.47     25.19 o 
  -1   9   8     3087.51     2876.79     84.86 o 
   0   9   8      215.88      247.68     17.00 o 
   1   9   8      782.95      740.17     84.09 o 
   2   9   8     1393.17     1173.43     97.19 o 
   3   9   8     1030.16      740.79    105.96 o 
   4   9   8      710.51      845.82     55.41 o 
   5   9   8       35.85       88.04     32.18 o 
   6   9   8      511.80      530.58     52.09 o 
   7   9   8      201.12      138.11     39.51 o 
 -12  10   8       63.58       43.53     18.16 o 
 -11  10   8       71.47       94.29     16.81 o 
 -10  10   8      113.24      136.08     17.85 o 
  -9  10   8        9.12        0.48     13.20 o 
  -8  10   8        0.09       22.76     12.05 o 
  -7  10   8       53.75       60.33     12.14 o 
  -6  10   8      401.31      406.45     30.04 o 
  -5  10   8      643.99      567.81     34.82 o 
  -4  10   8       18.27       19.77     12.97 o 
  -3  10   8      754.37      780.86     31.27 o 
  -2  10   8      890.72      917.92     49.92 o 
  -1  10   8       22.61        7.27     12.37 o 
   0  10   8      327.40      282.68     78.85 o 
   1  10   8      711.93      731.83     55.46 o 
   2  10   8      180.66      233.36     25.84 o 
   3  10   8     1138.84     1153.96     62.17 o 
   4  10   8      238.51      278.07     44.83 o 
   5  10   8      466.51      569.68     53.18 o 
   6  10   8      153.15      173.37     37.78 o 
 -11  11   8       64.54       65.82     14.59 o 
 -10  11   8      542.32      584.62     35.13 o 
  -9  11   8      146.64      139.17     20.45 o 
  -8  11   8      394.67      435.59     23.47 o 
  -7  11   8       99.58       95.72     14.39 o 
  -6  11   8      259.15      286.23     30.63 o 
  -5  11   8      769.83      773.00     28.96 o 
  -4  11   8      602.93      617.75     35.32 o 
  -3  11   8      217.04      242.12     18.90 o 
  -2  11   8      851.03      853.89     45.09 o 
  -1  11   8      150.99      168.13     23.02 o 
   0  11   8      764.50      734.38     48.02 o 
   1  11   8      111.46      108.33     23.93 o 
   2  11   8      261.73      220.38     34.72 o 
   3  11   8      589.94      648.05     47.65 o 
   4  11   8      215.60      165.74     48.22 o 
   5  11   8      598.48      726.50     63.79 o 
 -10  12   8       77.01       84.73     18.84 o 
  -9  12   8       30.36        9.77     13.38 o 
  -8  12   8       16.02       10.44     14.85 o 
  -7  12   8       46.81       47.90     14.60 o 
  -6  12   8      164.03      150.59     20.74 o 
  -5  12   8       22.29       20.71     12.68 o 
  -4  12   8      153.28      142.84     26.72 o 
  -3  12   8       10.04       38.52     14.31 o 
  -2  12   8       56.25       62.23     16.79 o 
  -1  12   8      426.81      450.22     24.53 o 
   0  12   8        0.11       32.15     25.99 o 
   1  12   8        0.05        4.63     21.77 o 
   2  12   8       16.73      -16.71     27.58 o 
   3  12   8        4.24      -28.26     25.47 o 
   4  12   8       18.71       33.93     26.63 o 
   5  12   8       63.81       44.05     31.61 o 
  -9  13   8      130.27      122.86     19.72 o 
  -8  13   8      175.08      178.42     20.09 o 
  -7  13   8      206.47      158.10     18.12 o 
  -6  13   8      585.97      574.76     36.75 o 
  -5  13   8       73.97       75.94     19.66 o 
  -4  13   8      662.72      700.90     30.90 o 
  -3  13   8       85.19      110.29     20.58 o 
  -2  13   8      105.08       99.34     28.57 o 
  -1  13   8      322.13      317.21     37.50 o 
   0  13   8      420.84      527.05     89.58 o 
   1  13   8      723.82      741.74     66.32 o 
   2  13   8      540.69      618.68     53.76 o 
   3  13   8      479.00      599.70     51.60 o 
   4  13   8      228.45      255.64     48.36 o 
  -8  14   8       31.51       35.80     16.43 o 
  -7  14   8        9.90       18.27     13.19 o 
  -6  14   8       87.72       87.20     23.64 o 
  -5  14   8        1.98        7.25     14.69 o 
  -4  14   8      295.37      313.41     37.65 o 
  -3  14   8       36.86       12.65     18.66 o 
  -2  14   8      371.51      339.96     37.20 o 
  -1  14   8      229.83      201.99     29.32 o 
   0  14   8      593.95      669.25     84.51 o 
   1  14   8       53.86       72.80     37.63 o 
   2  14   8      240.37      287.11     46.80 o 
   3  14   8      727.02      670.46     58.00 o 
  -7  15   8      499.63      535.59     29.14 o 
  -6  15   8       38.79       32.17     20.01 o 
  -5  15   8      362.42      321.46     28.90 o 
  -4  15   8       11.09       -4.71     15.85 o 
  -3  15   8        5.47       -4.62     18.22 o 
  -2  15   8      132.86      123.79     24.05 o 
  -1  15   8      420.73      507.95     58.29 o 
   0  15   8      159.82      147.66     40.88 o 
   1  15   8      213.89      237.86     41.60 o 
  -4  16   8        1.24      -16.35     21.58 o 
  -3  16   8      412.37      321.68     35.09 o 
  -2  16   8        0.45       -0.96     18.38 o 
 -14   1   9      139.77      157.86     30.19 o 
 -13   1   9      507.18      512.32     27.53 o 
 -12   1   9       77.77       64.98     12.17 o 
 -11   1   9      535.66      483.52     37.28 o 
 -10   1   9       86.20      125.38     29.12 o 
  -9   1   9     4634.13     4683.07    158.00 o 
  -8   1   9     1125.28     1149.62     50.70 o 
  -7   1   9     4476.29     4238.26    164.59 o 
  -6   1   9      202.19      176.70     25.39 o 
  -5   1   9     3770.54     3497.04    129.16 o 
  -4   1   9     1252.02     1232.95     73.71 o 
  -3   1   9     7598.83     7220.97    134.01 o 
  -2   1   9     3139.61     3069.08     78.54 o 
  -1   1   9     3833.84     3918.08    124.15 o 
   0   1   9     1177.10     1116.36     33.93 o 
   1   1   9     2016.83     1872.40     72.92 o 
   2   1   9        7.55       16.80     17.19 o 
   3   1   9      364.45      380.15     41.03 o 
   4   1   9      193.56      302.47     41.31 o 
   5   1   9     1303.75     1343.01    125.28 o 
   6   1   9      604.11      645.97     68.12 o 
 -14   2   9       34.39       52.53     34.38 o 
 -13   2   9      107.15       74.86     11.71 o 
 -12   2   9        5.52       12.82      8.74 o 
 -11   2   9       56.94       48.03      9.79 o 
 -10   2   9      136.25      154.14     24.24 o 
  -9   2   9       26.85       83.70     23.54 o 
  -8   2   9       10.48       50.85     23.35 o 
  -7   2   9       59.89       32.91     16.55 o 
  -6   2   9       59.14       81.03     26.73 o 
  -5   2   9        1.75        3.68     15.80 o 
  -4   2   9       37.73       42.90      4.44 o 
  -3   2   9        7.22        7.87      6.03 o 
  -2   2   9      732.52      749.46     17.59 o 
  -1   2   9        0.02        6.47     14.06 o 
   0   2   9      247.00      274.41     18.85 o 
   1   2   9      483.11      510.02     31.46 o 
   2   2   9       29.88       29.95     23.20 o 
   3   2   9       17.72       34.30     24.59 o 
   4   2   9      213.90      233.86     54.29 o 
   5   2   9       39.54       40.19     39.25 o 
   6   2   9      243.25      348.47    134.05 o 
   7   2   9       23.24      -55.12     50.53 o 
 -14   3   9      282.38      235.25     40.40 o 
 -13   3   9       75.08       96.44     16.66 o 
 -12   3   9     1043.81     1001.68     33.52 o 
 -11   3   9      460.38      423.38     25.68 o 
 -10   3   9     1905.04     1649.29     66.37 o 
  -9   3   9      655.91      684.62     52.51 o 
  -8   3   9     1084.87     1174.93     57.72 o 
  -7   3   9       38.73       48.90     29.41 o 
  -6   3   9     1955.43     1995.51     84.54 o 
  -5   3   9      206.77      239.80     34.96 o 
  -4   3   9     6312.20     6102.24    105.34 o 
  -3   3   9      667.08      622.30     24.39 o 
  -2   3   9     1658.58     1588.27     36.85 o 
  -1   3   9       56.28       79.95     13.97 o 
   0   3   9     1245.50     1227.83     41.08 o 
   1   3   9      539.63      545.29     60.64 o 
   2   3   9     1745.61     1741.88     61.33 o 
   3   3   9       34.92       67.50     19.33 o 
   4   3   9     2067.73     1968.52    118.94 o 
   5   3   9      715.10      728.57     71.16 o 
   7   3   9       40.07      146.16     65.56 o 
 -14   4   9       62.77       27.36     44.57 o 
 -13   4   9       61.87       40.99     13.73 o 
 -12   4   9        0.01        3.65      9.61 o 
 -11   4   9       67.28       69.85      9.61 o 
 -10   4   9      343.44      356.35     18.58 o 
  -9   4   9       44.12       31.11      8.28 o 
  -8   4   9       33.02       27.66     13.52 o 
  -7   4   9       13.52       16.85      7.95 o 
  -6   4   9        0.91       -6.36     12.01 o 
  -5   4   9      194.93      201.48     10.68 o 
  -4   4   9       41.62       41.58      7.37 o 
  -3   4   9      159.73      203.09     22.36 o 
  -2   4   9       14.26        9.97      9.27 o 
  -1   4   9      514.66      556.42     21.91 o 
   0   4   9       14.99       20.36     11.22 o 
   1   4   9      601.11      607.21     39.59 o 
   2   4   9      364.59      393.44     25.89 o 
   3   4   9      695.81      731.28     37.95 o 
   4   4   9       11.08      -19.64     28.84 o 
   5   4   9     1281.01     1309.73     62.42 o 
   6   4   9        0.74       -8.56     18.05 o 
   7   4   9      390.23      664.79     80.31 o 
 -13   5   9      375.97      374.39     33.55 o 
 -12   5   9      842.68      763.30     50.08 o 
 -11   5   9      257.02      245.00     12.33 o 
 -10   5   9       76.29      113.73     16.95 o 
  -9   5   9       99.26      111.34     10.59 o 
  -8   5   9      334.16      282.47     16.72 o 
  -7   5   9       22.56        9.79      8.93 o 
  -6   5   9      856.12      917.21     41.72 o 
  -5   5   9       72.84       77.02      8.92 o 
  -4   5   9     2676.18     2521.48     45.65 o 
  -3   5   9      664.13      690.55     28.33 o 
  -2   5   9      407.18      452.66     18.97 o 
  -1   5   9      601.47      666.91     42.01 o 
   0   5   9       19.97       28.96     10.55 o 
   1   5   9     4156.35     4165.30    111.12 o 
   2   5   9      486.30      528.34     26.75 o 
   3   5   9      923.23      948.79     48.80 o 
   4   5   9      673.29      851.02     36.93 o 
   5   5   9      386.53      334.86     32.00 o 
   6   5   9      576.94      579.63     44.16 o 
   7   5   9        8.41        6.86     42.61 o 
 -13   6   9        3.16        1.96     11.39 o 
 -12   6   9      231.41      183.25     20.13 o 
 -11   6   9       65.83       55.48     11.02 o 
 -10   6   9        0.44        3.08      8.14 o 
  -9   6   9       39.61       39.33      7.98 o 
  -8   6   9        7.14        7.63      7.59 o 
  -7   6   9       48.55       41.24      6.94 o 
  -6   6   9       13.79        2.53      8.12 o 
  -5   6   9       76.02       53.56      9.40 o 
  -4   6   9       29.49       23.52      9.09 o 
  -3   6   9      257.45      254.80     25.38 o 
  -2   6   9       25.21       20.28     12.60 o 
  -1   6   9      179.38      173.10     20.19 o 
   0   6   9       82.34       75.96     13.49 o 
   1   6   9      184.80      217.96     17.01 o 
   2   6   9        4.88        3.52     14.91 o 
   3   6   9       88.52       96.68     16.07 o 
   4   6   9      310.14      305.53     32.45 o 
   5   6   9      978.84     1024.41     51.68 o 
   6   6   9      298.98      283.81     42.65 o 
   7   6   9       67.49       96.00     37.02 o 
 -13   7   9      151.23      115.45     24.23 o 
 -12   7   9       64.37       53.04     14.78 o 
 -11   7   9      497.56      495.70     22.43 o 
 -10   7   9        0.23        3.05      7.99 o 
  -9   7   9      313.30      310.73     16.61 o 
  -8   7   9        0.33        9.12      7.42 o 
  -7   7   9      290.73      297.01     26.55 o 
  -6   7   9       21.12       32.52      9.03 o 
  -5   7   9     1137.83     1210.40     36.02 o 
  -4   7   9      708.37      731.14     28.82 o 
  -3   7   9      396.12      407.63     20.86 o 
  -2   7   9     1177.83     1166.38     39.53 o 
  -1   7   9     1627.76     1611.79     50.24 o 
   0   7   9      473.97      424.02     25.28 o 
   1   7   9      321.79      351.18     20.98 o 
   2   7   9       46.11       22.19     13.02 o 
   3   7   9      642.36      623.70     37.12 o 
   4   7   9        9.49       23.25     16.69 o 
   5   7   9      717.42      661.62     60.73 o 
   6   7   9       12.43       56.86     36.71 o 
 -12   8   9        6.64       16.38     16.63 o 
 -11   8   9      482.32      479.80     19.91 o 
 -10   8   9        0.02       -8.59     10.66 o 
  -9   8   9       27.30        7.08      9.52 o 
  -8   8   9       65.52       50.80     12.14 o 
  -7   8   9        3.40        5.77      7.17 o 
  -6   8   9      494.36      516.65     20.56 o 
  -5   8   9        7.86       10.98     11.43 o 
  -4   8   9      855.07      877.92     29.73 o 
  -3   8   9     1430.07     1523.74     38.59 o 
  -2   8   9      493.88      557.66     26.52 o 
  -1   8   9      381.27      444.32     27.24 o 
   0   8   9       35.40        6.76     11.12 o 
   1   8   9      127.49      130.07     18.72 o 
   2   8   9      419.30      423.72     29.58 o 
   3   8   9      144.28      144.47     29.65 o 
   4   8   9      673.98      557.05     80.98 o 
   5   8   9       28.03       -6.82     23.90 o 
   6   8   9      630.14      683.38     66.41 o 
 -12   9   9        0.77       10.73     15.09 o 
 -11   9   9       64.71       55.72     13.57 o 
 -10   9   9       28.55       29.98     12.27 o 
  -9   9   9       35.06       21.83     14.81 o 
  -8   9   9        0.60       15.26     12.93 o 
  -7   9   9        5.10        1.55      9.98 o 
  -6   9   9       23.04       12.14      9.60 o 
  -5   9   9      357.43      396.40     20.44 o 
  -4   9   9       49.94       37.69     13.50 o 
  -3   9   9      505.86      484.48     46.36 o 
  -2   9   9      229.60      251.94     20.14 o 
  -1   9   9       24.04        7.95     15.38 o 
   0   9   9       38.23       28.39     14.01 o 
   1   9   9        0.66       -1.52     12.56 o 
   2   9   9       21.80       12.74     14.13 o 
   3   9   9      110.72       74.57     14.60 o 
   4   9   9       83.62       72.27     26.84 o 
   5   9   9      237.64      258.40     43.51 o 
 -11  10   9        0.64       16.07     13.98 o 
 -10  10   9        3.47       19.10     15.71 o 
  -9  10   9        2.07       19.57     15.26 o 
  -8  10   9      150.14      134.47     16.78 o 
  -7  10   9       60.70       59.40     11.27 o 
  -6  10   9       36.70       31.72     13.91 o 
  -5  10   9      180.58      158.87     16.61 o 
  -4  10   9      669.28      699.05     54.01 o 
  -3  10   9      101.73      109.53     15.35 o 
  -2  10   9       10.92        0.89     11.91 o 
  -1  10   9       71.83       60.39     14.29 o 
   0  10   9        1.86       34.68     12.91 o 
   1  10   9       15.82       20.34     11.55 o 
   2  10   9        1.93        2.32      8.52 o 
   3  10   9      121.96      134.90     36.59 o 
   4  10   9      306.43      297.77     41.58 o 
   5  10   9      177.50      223.58     35.28 o 
 -11  11   9      139.83      122.99     17.20 o 
 -10  11   9       22.00       25.55     14.58 o 
  -9  11   9       24.15       23.09     12.97 o 
  -8  11   9       15.53       27.91     14.15 o 
  -7  11   9      101.67      107.57     14.47 o 
  -6  11   9       34.83       27.51     13.62 o 
  -5  11   9        8.97        6.23     12.29 o 
  -4  11   9      226.59      175.74     18.92 o 
  -3  11   9      663.62      710.83     41.07 o 
  -2  11   9      129.10      116.72     28.59 o 
  -1  11   9       68.32       83.05     26.53 o 
   0  11   9       75.44       50.15     22.76 o 
   1  11   9      843.04      915.98     50.06 o 
   2  11   9       14.32       -2.40     21.63 o 
   3  11   9      383.73      540.24     65.76 o 
   4  11   9        3.10       18.62     25.21 o 
 -10  12   9       64.01       46.66     15.66 o 
  -9  12   9       72.69       71.97     18.40 o 
  -8  12   9        5.80       10.08     12.37 o 
  -7  12   9       45.65        9.67     14.51 o 
  -6  12   9       45.66       30.12     15.40 o 
  -5  12   9        0.09       -1.84     16.19 o 
  -4  12   9       91.47       78.26     16.93 o 
  -3  12   9      717.42      659.88     37.07 o 
  -2  12   9       31.92       24.71     16.39 o 
  -1  12   9        9.93       16.07     20.09 o 
   0  12   9      144.17      148.06     33.08 o 
   1  12   9      194.65      212.94     30.39 o 
   2  12   9       31.20       34.12     25.30 o 
   3  12   9      784.11      875.42     74.90 o 
  -9  13   9        2.55        1.94     16.17 o 
  -8  13   9      180.63      168.58     19.27 o 
  -7  13   9        8.97       22.71     14.85 o 
  -6  13   9      181.92      176.49     20.82 o 
  -5  13   9        1.51      -19.00     15.04 o 
  -4  13   9       37.78       36.22     16.50 o 
  -3  13   9       58.30       42.34     17.23 o 
  -2  13   9      697.56      694.46     57.80 o 
  -1  13   9       49.68       48.72     33.40 o 
   0  13   9      252.82      295.28     33.46 o 
   1  13   9       31.14       30.65     30.39 o 
   2  13   9      365.71      430.05     49.22 o 
  -7  14   9       23.73       20.59     16.67 o 
  -6  14   9       36.79       33.60     18.66 o 
  -5  14   9        2.91      -11.31     17.83 o 
  -4  14   9       38.69       29.27     15.84 o 
  -3  14   9       43.08       51.17     19.01 o 
  -2  14   9      230.01      248.08     30.57 o 
  -1  14   9      191.06      125.03     31.12 o 
   0  14   9        9.62        9.10     23.11 o 
   1  14   9      237.32      228.01     41.02 o 
  -5  15   9      180.12      182.87     26.01 o 
  -4  15   9      155.33      121.84     30.59 o 
  -3  15   9      224.88      279.82     54.07 o 
  -2  15   9       69.09       47.78     19.25 o 
 -14   0  10       65.56      110.22     35.08 o 
 -13   0  10       10.06       15.38     30.90 o 
 -12   0  10        0.24      -22.33     52.20 o 
 -11   0  10      145.66      107.32     67.65 o 
 -10   0  10      949.49      908.29     86.86 o 
  -9   0  10     9319.74     9153.85    594.67 o 
  -8   0  10      184.83      274.78     48.44 o 
  -7   0  10     1772.53     1884.64    119.43 o 
  -6   0  10      329.24      499.45     55.54 o 
  -5   0  10      753.23      764.63     68.07 o 
  -4   0  10      855.31      855.67    108.16 o 
  -3   0  10     1869.07     1957.52     49.95 o 
  -2   0  10      981.04      976.48     47.53 o 
  -1   0  10     1568.73     1447.32    117.76 o 
   0   0  10      895.54      941.28     65.15 o 
   1   0  10      589.87      494.86     53.04 o 
   7   0  10       23.48       55.54     55.12 o 
 -14   1  10       27.04       41.48     27.35 o 
 -13   1  10        2.98       -6.19     24.73 o 
 -12   1  10        9.11       40.95     22.44 o 
 -11   1  10       29.08       57.55     30.43 o 
 -10   1  10       94.82       78.55     22.90 o 
  -9   1  10      966.82     1076.01     79.51 o 
  -8   1  10       31.23       34.03     27.50 o 
  -7   1  10      512.40      495.80     68.06 o 
  -6   1  10      192.14      236.92     45.94 o 
  -5   1  10      108.32      102.04     28.80 o 
  -4   1  10      624.09      665.65     26.62 o 
  -3   1  10      243.42      238.50     18.55 o 
  -2   1  10       11.25       17.98      9.29 o 
  -1   1  10      428.02      423.05     21.76 o 
   0   1  10      168.09      184.17     19.27 o 
   1   1  10      744.64      748.03     47.40 o 
   2   1  10       27.27       46.35     34.24 o 
   3   1  10      366.13      386.70     63.06 o 
   4   1  10        3.68      -43.79     29.19 o 
   5   1  10      155.08      159.52     55.96 o 
 -14   2  10        4.49       14.39     34.68 o 
 -13   2  10        2.75       32.41     26.45 o 
 -12   2  10        1.46       -2.64     21.36 o 
 -11   2  10      717.53      835.29     99.79 o 
 -10   2  10      347.62      392.97     35.54 o 
  -9   2  10      115.02      163.67     25.46 o 
  -8   2  10     2476.41     2572.04    113.23 o 
  -7   2  10     1031.88     1022.93     59.35 o 
  -6   2  10      797.45      797.91     87.70 o 
  -5   2  10        7.07      -13.05     18.16 o 
  -4   2  10        4.82        8.27      4.81 o 
  -3   2  10      998.26      943.28     20.88 o 
  -2   2  10     1017.24      994.89     25.11 o 
  -1   2  10     2348.51     2377.84     69.16 o 
   0   2  10      730.39      796.86     59.07 o 
   1   2  10       67.54       63.27     21.88 o 
   2   2  10      857.92      821.34     48.41 o 
   3   2  10      839.21      926.43     67.91 o 
   4   2  10      735.78      694.89     91.87 o 
 -13   3  10       73.50      110.04     27.81 o 
 -12   3  10       51.47       67.97     34.62 o 
 -11   3  10      443.48      472.90     90.60 o 
 -10   3  10      643.65      701.33     45.12 o 
  -9   3  10      649.34      578.72     94.47 o 
  -8   3  10       96.61       73.07     20.56 o 
  -7   3  10      101.23       96.37     25.51 o 
  -6   3  10       64.80       14.62     24.27 o 
  -5   3  10      170.18      187.58     15.04 o 
  -4   3  10      955.97      883.13     16.95 o 
  -3   3  10      167.99      176.19     17.58 o 
  -2   3  10       24.62       32.81     12.66 o 
  -1   3  10      645.64      667.18     27.91 o 
   0   3  10       30.24       62.13     15.62 o 
   1   3  10        1.57       -2.39     18.26 o 
   2   3  10      367.85      399.24     33.52 o 
   3   3  10      270.07      254.97     27.87 o 
   4   3  10      289.76      211.58     31.43 o 
   5   3  10      174.48      135.72     50.53 o 
   6   3  10        2.20       56.71     35.55 o 
 -13   4  10       76.92       89.82     31.50 o 
 -12   4  10       35.73       30.94     31.98 o 
 -11   4  10      291.07      264.50     40.74 o 
 -10   4  10      367.96      441.00     37.18 o 
  -9   4  10       33.59       23.93     19.01 o 
  -8   4  10      177.66      136.43     45.41 o 
  -7   4  10       83.15       76.50     19.85 o 
  -6   4  10     2148.04     2022.54    109.41 o 
  -5   4  10       68.45       64.95      7.44 o 
  -4   4  10      403.14      393.58     19.73 o 
  -3   4  10      595.50      546.48     22.85 o 
  -2   4  10     1242.79     1152.43     37.76 o 
  -1   4  10       74.22       61.22     12.84 o 
   0   4  10     1063.58     1044.73     33.94 o 
   1   4  10     2162.93     2212.12     79.30 o 
   2   4  10     2499.85     2565.51     89.14 o 
   3   4  10      402.96      458.98     40.52 o 
   4   4  10       31.83       19.96     17.37 o 
   5   4  10        4.28       10.86     18.33 o 
   6   4  10      468.06      510.43     92.62 o 
 -13   5  10      200.70       92.64     41.83 o 
 -12   5  10      502.34      402.44    190.43 o 
 -11   5  10      168.63      188.78     10.52 o 
 -10   5  10      405.17      329.79     29.16 o 
  -9   5  10      217.86      151.36     25.33 o 
  -8   5  10      260.06      206.72     25.14 o 
  -7   5  10        5.41       -3.06     20.67 o 
  -6   5  10      487.64      574.18     41.06 o 
  -5   5  10       35.28       50.43      9.29 o 
  -4   5  10      325.22      352.16     25.95 o 
  -3   5  10       16.82       21.56     10.01 o 
  -2   5  10     1314.81     1352.76     38.99 o 
  -1   5  10     1255.62     1255.81     38.28 o 
   0   5  10      477.16      539.95     28.06 o 
   1   5  10       75.12       59.11     18.08 o 
   2   5  10      826.38      841.72     36.48 o 
   3   5  10        1.03       17.59     19.08 o 
   4   5  10      528.88      659.17     42.97 o 
   5   5  10       46.87       77.88     19.45 o 
   6   5  10      559.84      484.08     90.20 o 
 -13   6  10      318.91      388.79     59.72 o 
 -12   6  10        6.08      -15.10     25.66 o 
 -11   6  10      147.80      113.47     22.91 o 
 -10   6  10        3.55       14.94      9.82 o 
  -9   6  10       99.58       93.46     10.12 o 
  -8   6  10        7.45       18.13      6.96 o 
  -7   6  10       42.17       67.01     10.29 o 
  -6   6  10      387.40      373.64     29.02 o 
  -5   6  10      394.75      405.84     15.63 o 
  -4   6  10       99.96      100.73     10.81 o 
  -3   6  10      258.63      217.98     22.42 o 
  -2   6  10        1.27       20.43     10.16 o 
  -1   6  10      739.24      746.10     31.58 o 
   0   6  10      511.15      505.13     23.19 o 
   1   6  10      592.16      565.49     30.60 o 
   2   6  10      345.54      395.12     30.66 o 
   3   6  10      198.36      222.50     21.21 o 
   4   6  10      111.27      107.66     25.72 o 
   5   6  10       10.30       -0.05     19.46 o 
   6   6  10      115.37      130.79     39.97 o 
 -12   7  10      374.31      378.88     52.52 o 
 -11   7  10      217.74      228.81     19.63 o 
 -10   7  10      135.66       81.66     12.95 o 
  -9   7  10      359.53      361.39     22.30 o 
  -8   7  10      559.02      508.77     48.55 o 
  -7   7  10      205.59      242.49     38.61 o 
  -6   7  10     1871.65     1792.89     51.23 o 
  -5   7  10     1026.46      990.23     38.14 o 
  -4   7  10      351.73      309.60     22.00 o 
  -3   7  10       39.12       35.96     11.62 o 
  -2   7  10      255.69      275.02     17.78 o 
  -1   7  10     1423.96     1392.67     54.33 o 
   0   7  10      288.07      358.36     32.51 o 
   1   7  10      589.20      535.23     36.67 o 
   2   7  10      805.01      846.51     49.27 o 
   3   7  10      380.23      336.66     29.94 o 
   4   7  10       55.25       38.43     21.34 o 
   5   7  10        1.72      -33.09     42.01 o 
 -12   8  10        1.61        1.68     32.04 o 
 -11   8  10      127.43       87.48     15.64 o 
 -10   8  10       28.75        5.92      9.29 o 
  -9   8  10        0.39        8.48      9.09 o 
  -8   8  10        6.35       11.76     10.37 o 
  -7   8  10        3.71       17.04      8.19 o 
  -6   8  10      141.92       88.99     13.96 o 
  -5   8  10      262.60      302.35     30.73 o 
  -4   8  10       34.57       44.89     11.89 o 
  -3   8  10      197.05      215.00     33.31 o 
  -2   8  10        8.29       16.14     14.05 o 
  -1   8  10       15.71       23.41     11.49 o 
   0   8  10       33.08       13.64     14.50 o 
   1   8  10       68.32       41.55     17.03 o 
   2   8  10       26.65       25.76     13.10 o 
   3   8  10       30.82        5.84     16.41 o 
   4   8  10      194.71      166.07     33.71 o 
   5   8  10       97.17       62.86     33.23 o 
 -11   9  10      149.85      128.16     24.76 o 
 -10   9  10      236.63      237.68     27.02 o 
  -9   9  10      138.37      116.53     16.93 o 
  -8   9  10      156.84      166.89     15.08 o 
  -7   9  10     2158.46     2006.14     46.13 o 
  -6   9  10      542.33      561.27     26.77 o 
  -5   9  10      665.86      673.52     27.55 o 
  -4   9  10      302.71      394.43     35.43 o 
  -3   9  10      549.94      591.51     32.80 o 
  -2   9  10      410.08      413.83     42.14 o 
  -1   9  10     1871.37     1793.98     55.93 o 
   0   9  10      139.45      130.87     16.27 o 
   1   9  10     1000.43     1130.25     64.25 o 
   2   9  10       39.86       26.64     12.61 o 
   3   9  10      685.89      796.31     52.43 o 
   4   9  10      375.43      566.38     54.87 o 
 -11  10  10      112.75      106.02     27.43 o 
 -10  10  10       47.94       60.97     16.39 o 
  -9  10  10       37.17       38.27     15.29 o 
  -8  10  10       29.62       20.69     12.63 o 
  -7  10  10       47.57       30.03     13.85 o 
  -6  10  10        5.40       -6.32     10.83 o 
  -5  10  10       47.14       32.79     13.11 o 
  -4  10  10      277.46      289.08     20.51 o 
  -3  10  10       26.90       29.32     15.07 o 
  -2  10  10       49.63       61.82     19.35 o 
  -1  10  10      292.45      290.28     22.65 o 
   0  10  10        1.48       -3.57     14.68 o 
   1  10  10       23.56      -12.49     15.22 o 
   2  10  10      107.21       93.02     25.86 o 
   3  10  10        1.25       10.41     21.75 o 
 -10  11  10       43.61       40.63     17.17 o 
  -9  11  10       85.32       77.70     16.87 o 
  -8  11  10      459.44      496.90     48.39 o 
  -7  11  10       88.05       64.20     14.57 o 
  -6  11  10      292.22      322.02     20.07 o 
  -5  11  10      102.36      101.66     22.89 o 
  -4  11  10      214.10      187.37     19.79 o 
  -3  11  10      442.49      460.67     78.85 o 
  -2  11  10      463.73      581.73     47.64 o 
  -1  11  10      121.76       94.06     30.35 o 
   0  11  10      595.06      642.67     43.48 o 
   1  11  10       11.63       28.36     20.44 o 
   2  11  10       78.16       96.31     29.31 o 
   3  11  10      282.21      328.25     44.83 o 
  -9  12  10        0.12        8.82     18.00 o 
  -8  12  10        2.74        7.06     11.77 o 
  -7  12  10        2.73        2.95     13.65 o 
  -6  12  10       10.35       35.64     14.13 o 
  -5  12  10       19.30       25.59     15.59 o 
  -4  12  10      201.38      143.19     21.99 o 
  -3  12  10        3.52      -11.10     16.27 o 
  -2  12  10       36.06       20.51     29.54 o 
  -1  12  10        1.23       -0.12     23.01 o 
   0  12  10       36.14       69.98     22.25 o 
   1  12  10      372.94      437.10     38.60 o 
   2  12  10      194.17      210.56     36.99 o 
  -7  13  10      158.73      105.39     21.57 o 
  -6  13  10      109.26       82.32     17.11 o 
  -5  13  10       26.30       20.68     17.19 o 
  -4  13  10       42.04       24.14     20.77 o 
  -3  13  10        3.97       -5.95     20.75 o 
  -2  13  10      319.79      331.52     57.27 o 
  -1  13  10      166.35      136.60     34.15 o 
   0  13  10       89.10       93.66     29.46 o 
  -5  14  10        2.76       31.31     18.92 o 
  -4  14  10        3.34       -0.55     17.21 o 
  -3  14  10       84.23       61.69     21.13 o 
  -2  14  10      468.87      484.92     84.77 o 
 -13   1  11       48.97       47.88     34.54 o 
 -12   1  11      155.79      164.36     57.96 o 
 -11   1  11       73.97      100.29     38.35 o 
 -10   1  11        0.66        8.66     37.79 o 
  -9   1  11       13.85       30.90     31.32 o 
  -8   1  11      329.33      403.27     42.51 o 
  -7   1  11       79.41      131.71     34.32 o 
  -6   1  11       40.34       15.64     35.73 o 
  -5   1  11      568.91      531.83     52.00 o 
  -4   1  11      765.47      831.26     32.84 o 
  -3   1  11      327.03      344.65     31.14 o 
  -2   1  11      165.73      158.34     13.08 o 
  -1   1  11       71.00       57.61     14.20 o 
   0   1  11       36.74       39.84     20.80 o 
   1   1  11      145.36      131.13     34.66 o 
   2   1  11       14.60       11.69     29.23 o 
   3   1  11       26.12       32.16     35.50 o 
   4   1  11       28.33       35.91     39.67 o 
   5   1  11       30.18       82.27     49.69 o 
 -13   2  11      101.07       79.52     34.49 o 
 -12   2  11       12.10       46.04     36.20 o 
 -11   2  11      469.80      491.07     42.13 o 
 -10   2  11       19.93       29.79     55.54 o 
  -9   2  11      338.74      372.11     69.39 o 
  -8   2  11      312.95      242.98     43.29 o 
  -7   2  11      223.57      216.00     58.05 o 
  -6   2  11      573.71      642.64     73.29 o 
  -5   2  11     1427.26     1496.87    181.24 o 
  -4   2  11        9.01       10.65      5.31 o 
  -3   2  11     2060.14     2002.46     47.20 o 
  -2   2  11        0.66        6.55      8.68 o 
  -1   2  11     1627.33     1538.20     43.13 o 
   0   2  11     1246.26     1331.77     56.92 o 
   1   2  11       51.54       77.26     28.81 o 
   2   2  11       36.28       27.78     24.71 o 
   3   2  11      341.27      296.34     33.87 o 
   4   2  11       37.33       53.87     45.52 o 
 -13   3  11      106.20      172.37     43.66 o 
 -12   3  11        5.22      -14.96     23.64 o 
 -11   3  11       87.26       71.00     28.36 o 
 -10   3  11      135.11       90.76     25.11 o 
  -9   3  11       94.07       68.70     27.76 o 
  -8   3  11      183.98      179.01     39.27 o 
  -7   3  11       12.83       35.30     47.61 o 
  -6   3  11        8.76       -0.75     24.76 o 
  -5   3  11      175.54       91.97     57.84 o 
  -4   3  11      138.49      180.82     18.18 o 
  -3   3  11      125.42      121.67      9.48 o 
  -2   3  11       47.53       34.58     13.50 o 
  -1   3  11        4.42       -8.30     12.06 o 
   0   3  11       11.97       13.01     14.29 o 
   1   3  11      513.12      608.76     52.88 o 
   2   3  11       22.04       11.28     19.56 o 
   3   3  11      194.82      162.91     27.45 o 
   4   3  11       61.44       53.33     27.24 o 
 -13   4  11        1.83      -10.20     27.13 o 
 -12   4  11      182.47      214.81     38.47 o 
 -11   4  11        0.57       37.20     30.70 o 
 -10   4  11       78.54      107.17     43.99 o 
  -9   4  11       27.21       12.38     21.38 o 
  -8   4  11      263.22      415.04     94.80 o 
  -7   4  11       15.30       37.05     28.71 o 
  -6   4  11      166.62      166.14     29.23 o 
  -5   4  11     1135.58     1093.60     19.82 o 
  -4   4  11     2146.99     2163.32     66.64 o 
  -3   4  11      972.42      930.32     24.97 o 
  -2   4  11      326.42      390.19     17.38 o 
  -1   4  11      457.92      423.22     22.30 o 
   0   4  11      868.51      855.33     56.26 o 
   1   4  11       58.25       73.11     25.15 o 
   2   4  11      341.38      309.71     24.68 o 
   3   4  11      458.22      516.26     45.24 o 
   4   4  11      882.18      934.24     70.50 o 
   5   4  11      367.40      227.94    238.03 o 
 -12   5  11       18.91      -18.22     24.94 o 
 -11   5  11       58.37       63.91     28.91 o 
 -10   5  11      122.25      140.02     26.82 o 
  -9   5  11      250.19      252.99     34.47 o 
  -8   5  11      248.11      333.56     77.74 o 
  -7   5  11       51.30        1.22     24.55 o 
  -6   5  11       26.66       13.91      9.49 o 
  -5   5  11      330.57      321.34     18.74 o 
  -4   5  11       40.94       50.54      9.05 o 
  -3   5  11       40.86       36.99     12.21 o 
  -2   5  11       75.93       83.40     12.96 o 
  -1   5  11      115.21      123.42     23.24 o 
   0   5  11       47.00       60.96     15.58 o 
   1   5  11        6.28       14.73     17.76 o 
   2   5  11      158.34      155.74     20.65 o 
   3   5  11        1.21       -3.60     25.41 o 
   4   5  11        3.58      -14.04     20.26 o 
   5   5  11       29.69       54.22     37.43 o 
 -12   6  11      442.24      477.29     62.95 o 
 -11   6  11        0.89      -37.10     24.73 o 
 -10   6  11      108.16      171.52     33.11 o 
  -9   6  11       37.48       77.60     23.06 o 
  -8   6  11      608.74      421.73     80.12 o 
  -7   6  11       88.91       95.99      7.68 o 
  -6   6  11     2349.37     2131.53     70.61 o 
  -5   6  11      424.28      454.39     20.95 o 
  -4   6  11     2818.46     2652.54     56.32 o 
  -3   6  11       22.46       24.04     14.60 o 
  -2   6  11      500.54      610.79     26.72 o 
  -1   6  11      452.22      500.70     25.54 o 
   0   6  11      888.64      969.36     49.31 o 
   1   6  11       45.25       57.72     18.87 o 
   2   6  11      786.64      856.42     47.00 o 
   3   6  11      245.32      244.33     26.10 o 
   4   6  11     1630.53     1661.07     64.74 o 
 -12   7  11      169.57      171.15     42.14 o 
 -11   7  11        0.44      -11.47     50.25 o 
 -10   7  11      103.93       82.96     35.41 o 
  -9   7  11      154.31      133.95     15.54 o 
  -8   7  11      227.72      251.46     37.94 o 
  -7   7  11        0.56       25.04     12.45 o 
  -6   7  11        1.66        5.32      7.42 o 
  -5   7  11        4.35       14.89      7.76 o 
  -4   7  11      163.43      150.10     17.33 o 
  -3   7  11       15.55       33.27     12.95 o 
  -2   7  11        3.69        5.74     12.03 o 
  -1   7  11        3.08        7.68     11.17 o 
   0   7  11       87.89       45.55     16.62 o 
   1   7  11      174.46      150.44     18.83 o 
   2   7  11       54.85       43.32     22.13 o 
   3   7  11        4.31        9.01     16.67 o 
   4   7  11       16.12      -14.17     31.20 o 
 -11   8  11      895.12      971.83     74.14 o 
 -10   8  11       24.54       34.07     39.25 o 
  -9   8  11      479.47      514.31     42.06 o 
  -8   8  11      364.74      372.57     29.64 o 
  -7   8  11     1202.97     1197.46     42.14 o 
  -6   8  11       86.47       87.85     14.47 o 
  -5   8  11     1468.05     1463.81     38.83 o 
  -4   8  11      645.99      629.98     37.18 o 
  -3   8  11      783.64      778.00     28.17 o 
  -2   8  11      217.35      230.46     18.40 o 
  -1   8  11      780.44      844.16     40.48 o 
   0   8  11      348.31      386.47     35.56 o 
   1   8  11     1289.56     1216.59     47.47 o 
   2   8  11       71.22       78.35     15.81 o 
   3   8  11      673.05      647.72     61.83 o 
 -10   9  11       34.51       -1.15     53.04 o 
  -9   9  11        3.30       16.61      9.40 o 
  -8   9  11       96.27       65.89     18.88 o 
  -7   9  11       11.87       17.92     10.87 o 
  -6   9  11        2.46        2.84      9.34 o 
  -5   9  11        1.21       -3.38     14.70 o 
  -4   9  11       29.17       29.61     13.78 o 
  -3   9  11        0.14       -3.25     13.95 o 
  -2   9  11       48.88       44.61     13.01 o 
  -1   9  11      118.43      102.20     16.40 o 
   0   9  11        0.28        6.83     15.01 o 
   1   9  11       17.50        0.79     17.98 o 
   2   9  11       19.72       35.02     18.39 o 
   3   9  11        2.24        9.61     32.91 o 
 -10  10  11      214.42      236.19     40.47 o 
  -9  10  11      256.76      250.13     70.40 o 
  -8  10  11      101.00       72.67     22.59 o 
  -7  10  11      262.42      286.23     45.03 o 
  -6  10  11      630.88      676.71     25.69 o 
  -5  10  11      564.20      586.28     27.57 o 
  -4  10  11      243.06      330.35     34.24 o 
  -3  10  11      665.98      696.84     32.59 o 
  -2  10  11      323.22      363.89     39.01 o 
  -1  10  11      578.05      532.84     26.37 o 
   0  10  11      231.81      230.24     21.98 o 
   1  10  11      432.07      420.79     57.08 o 
   2  10  11       91.95      102.65     27.13 o 
  -9  11  11       25.12       -0.36     20.54 o 
  -8  11  11       21.10       23.98     14.54 o 
  -7  11  11       46.73       35.48     17.11 o 
  -6  11  11        1.28       -1.96     11.70 o 
  -5  11  11        7.51        3.73     13.32 o 
  -4  11  11       10.27       26.69     16.26 o 
  -3  11  11        1.49       35.62     16.99 o 
  -2  11  11      108.13       75.62     15.60 o 
  -1  11  11       23.96       28.59     14.83 o 
   0  11  11        3.67        4.26     12.87 o 
   1  11  11       23.28       30.19     21.98 o 
  -7  12  11       36.95       54.11     19.60 o 
  -6  12  11      243.74      239.39     23.24 o 
  -5  12  11      159.83      113.64     22.03 o 
  -4  12  11     1314.46     1378.17     70.88 o 
  -3  12  11      122.85       79.39     24.99 o 
  -2  12  11       99.02      136.59     27.29 o 
  -1  12  11       15.25        0.10     18.44 o 
  -4  13  11       25.29       61.45     27.59 o 
 -12   0  12      102.24       86.44     82.27 o 
 -11   0  12      955.81     1155.51    115.68 o 
 -10   0  12     1296.40     1189.75    116.93 o 
  -9   0  12     1075.30      958.40     98.14 o 
  -8   0  12      252.53      253.48     90.62 o 
  -7   0  12     1310.70     1208.96    103.98 o 
  -6   0  12       69.03       57.63     36.33 o 
  -5   0  12      173.64      143.66     43.01 o 
  -4   0  12      113.40      122.48     27.49 o 
  -3   0  12     2429.25     2287.45     67.04 o 
  -2   0  12       78.99       94.34     36.33 o 
  -1   0  12     3267.66     2927.98    104.78 o 
   0   0  12      545.90      593.83     64.73 o 
   1   0  12     3595.00     3282.04    193.14 o 
   2   0  12       86.05       58.05     35.08 o 
 -12   1  12        3.72       33.16     30.41 o 
 -11   1  12      565.33      547.98     70.96 o 
 -10   1  12     1161.24     1242.36    134.34 o 
  -9   1  12       12.71       74.33     50.53 o 
  -8   1  12       18.85       40.88     44.06 o 
  -7   1  12       26.31       -3.34     30.90 o 
  -6   1  12      200.29      248.49     59.57 o 
  -5   1  12        0.14       25.40     22.87 o 
  -4   1  12        8.59        8.33      4.36 o 
  -3   1  12       67.51       69.43     10.23 o 
  -2   1  12       46.13       40.29     13.70 o 
  -1   1  12      244.94      268.07     46.86 o 
   0   1  12     2335.51     2280.94    145.74 o 
   1   1  12        3.10       28.79     19.36 o 
   2   1  12       63.58       88.19     27.34 o 
   3   1  12      217.40      212.46     35.72 o 
   4   1  12      186.48       70.16     50.95 o 
 -12   2  12      432.01      532.67     70.48 o 
 -11   2  12      351.46      374.72     49.61 o 
 -10   2  12      398.32      429.40     50.20 o 
  -9   2  12      366.71      459.83     48.28 o 
  -8   2  12      776.66      956.70    123.82 o 
  -7   2  12      817.13      853.45     60.83 o 
  -6   2  12      486.43      647.06     79.14 o 
  -5   2  12       44.42       71.57     43.22 o 
  -4   2  12      102.12      118.42     16.69 o 
  -3   2  12      808.02      782.94     22.47 o 
  -2   2  12     1151.55     1149.35     36.48 o 
  -1   2  12      339.43      326.89     36.92 o 
   0   2  12      972.40      971.33     51.21 o 
   1   2  12      967.43      953.80     41.31 o 
   2   2  12     1149.55     1105.51     66.69 o 
 -12   3  12        1.24      -31.60     37.74 o 
 -11   3  12        3.55       13.28     34.02 o 
 -10   3  12      408.05      485.93    179.78 o 
  -9   3  12       29.92       32.75     32.99 o 
  -8   3  12      218.73      237.38     37.35 o 
  -7   3  12       30.97       56.98     33.13 o 
  -6   3  12      815.45      714.46     66.49 o 
  -5   3  12      620.45      590.71     60.76 o 
  -4   3  12       53.69       47.15      6.75 o 
  -3   3  12      348.73      359.04     28.89 o 
  -2   3  12       32.14       40.16     12.14 o 
  -1   3  12      160.34      151.27     21.22 o 
   0   3  12      200.99      204.68     25.70 o 
   1   3  12        4.19       -3.68     13.41 o 
   2   3  12       47.83       61.53     24.28 o 
   3   3  12      273.31      232.60     52.20 o 
 -12   4  12      105.75      127.26     43.58 o 
 -11   4  12      199.01      168.33     31.92 o 
 -10   4  12      578.48      660.68     59.35 o 
  -9   4  12      101.81      118.10     55.66 o 
  -8   4  12      190.06      222.46     43.73 o 
  -7   4  12      200.95      282.50     63.06 o 
  -6   4  12     1317.74     1321.94     90.99 o 
  -5   4  12      106.45      157.66     24.16 o 
  -4   4  12     1003.20      973.26     22.83 o 
  -3   4  12       17.84       11.77     12.56 o 
  -2   4  12     1381.74     1371.18     41.74 o 
  -1   4  12       28.27       31.96     13.84 o 
   0   4  12      606.41      656.24     35.69 o 
   1   4  12        8.46       21.75     18.54 o 
   2   4  12      879.50      891.56     54.98 o 
   3   4  12        2.28       -6.22     23.83 o 
 -12   5  12       41.53       60.57     32.09 o 
 -11   5  12       45.60       83.78     27.46 o 
 -10   5  12       84.53       56.45     28.08 o 
  -9   5  12       16.02       42.76     69.11 o 
  -8   5  12      256.49      302.43     79.34 o 
  -7   5  12       57.16      114.79     36.31 o 
  -6   5  12      400.32      407.81     50.07 o 
  -5   5  12      354.01      369.30     17.68 o 
  -4   5  12      327.85      326.29     34.70 o 
  -3   5  12       36.79       46.99     11.23 o 
  -2   5  12      246.03      295.14     39.70 o 
  -1   5  12      404.71      412.22     23.64 o 
   0   5  12      142.93      124.05     19.38 o 
   1   5  12       15.53       25.17     17.33 o 
   2   5  12      289.27      342.07     49.67 o 
   3   5  12      115.96       76.63     26.89 o 
 -11   6  12      276.66      369.47     55.88 o 
 -10   6  12        0.95       38.65     27.11 o 
  -9   6  12      376.54      330.85     40.20 o 
  -8   6  12      554.16      532.91     51.61 o 
  -7   6  12      187.15      215.46     54.50 o 
  -6   6  12       36.02       40.83     12.39 o 
  -5   6  12      153.99      188.60     11.12 o 
  -4   6  12      243.73      255.82     21.83 o 
  -3   6  12      467.60      464.84     43.48 o 
  -2   6  12       53.24       55.97     12.55 o 
  -1   6  12      251.75      268.84     28.39 o 
   0   6  12       26.97        9.32     14.37 o 
   1   6  12        0.65       -1.65     17.37 o 
   2   6  12      157.44      134.69     21.99 o 
   3   6  12       86.54       70.90     31.14 o 
 -11   7  12       34.94       55.73     27.22 o 
 -10   7  12       18.03       13.28     30.15 o 
  -9   7  12        7.26        5.09     22.79 o 
  -8   7  12       40.07       29.97     28.69 o 
  -7   7  12      151.21      163.94     40.00 o 
  -6   7  12        0.36        6.04      6.85 o 
  -5   7  12      125.67      162.68     17.59 o 
  -4   7  12        0.27       -9.69     12.95 o 
  -3   7  12        2.81       15.79     14.59 o 
  -2   7  12      165.52      147.17     15.66 o 
  -1   7  12      102.32      102.70     19.36 o 
   0   7  12       95.30       72.28     17.28 o 
   1   7  12      285.21      301.75     48.88 o 
   2   7  12       40.66       18.37     24.93 o 
 -10   8  12        8.39       17.92     27.06 o 
  -9   8  12       73.75      135.06     67.37 o 
  -8   8  12       29.45       41.60     22.24 o 
  -7   8  12       85.64       54.02     21.39 o 
  -6   8  12       30.76       20.13     13.13 o 
  -5   8  12       27.28       31.72      9.31 o 
  -4   8  12      104.56       99.37     15.67 o 
  -3   8  12      139.82      140.56     16.86 o 
  -2   8  12       99.67       86.24     14.67 o 
  -1   8  12      163.63       91.59     20.43 o 
   0   8  12      160.66      145.60     21.15 o 
   1   8  12       63.96       27.57     15.13 o 
  -9   9  12      128.17      188.33     31.43 o 
  -8   9  12       19.06       30.48     29.04 o 
  -7   9  12      149.61      118.64     22.37 o 
  -6   9  12       41.95       35.37     10.56 o 
  -5   9  12      237.84      289.77     26.76 o 
  -4   9  12        2.66        9.98     13.39 o 
  -3   9  12      294.83      332.28     20.43 o 
  -2   9  12        7.86        7.87     14.46 o 
  -1   9  12      109.71       97.58     21.65 o 
   0   9  12      174.70      142.28     21.85 o 
   1   9  12      187.44      153.86     35.26 o 
  -8  10  12        0.92      -19.19     25.05 o 
  -7  10  12        1.07       12.98     17.19 o 
  -6  10  12        9.63       16.10     12.18 o 
  -5  10  12        8.98        3.69     11.19 o 
  -4  10  12       43.49       52.01     20.75 o 
  -3  10  12      132.31      121.00     17.21 o 
  -2  10  12        0.82        6.58     18.64 o 
  -1  10  12        5.86        6.45     13.84 o 
  -6  11  12      237.35      190.07     24.14 o 
  -5  11  12        1.56       -3.90     15.07 o 
  -4  11  12      306.55      321.34     22.44 o 
  -3  11  12        6.65       -4.24     14.00 o 
  -2  11  12       96.04      104.12     18.52 o 
 -11   1  13       44.06      133.51     38.37 o 
 -10   1  13        4.46       47.80     37.21 o 
  -9   1  13      169.86      198.00     64.60 o 
  -8   1  13       11.03       15.86     26.13 o 
  -7   1  13      319.24      328.89     42.67 o 
  -6   1  13      540.71      535.86     84.44 o 
  -5   1  13     2495.67     2394.50    121.77 o 
  -4   1  13      602.85      729.26     46.60 o 
  -3   1  13     1385.34     1398.20     37.33 o 
  -2   1  13        1.86       17.17      9.94 o 
  -1   1  13      689.96      715.10     63.45 o 
   0   1  13       99.04       75.17     18.34 o 
   1   1  13      686.74      631.41     74.75 o 
 -11   2  13        1.38        0.82     33.25 o 
 -10   2  13      398.52      508.40     57.43 o 
  -9   2  13        4.68       46.26     29.37 o 
  -8   2  13      129.10      109.41     56.25 o 
  -7   2  13       48.13       54.48     38.00 o 
  -6   2  13      138.38      207.03     36.29 o 
  -5   2  13      220.68      147.77     54.48 o 
  -4   2  13        1.84       13.97      6.92 o 
  -3   2  13        1.14       -3.45      8.43 o 
  -2   2  13        7.16       10.44     10.70 o 
  -1   2  13      668.65      692.26     67.09 o 
   0   2  13       78.60       66.86     16.56 o 
   1   2  13       16.28      -50.53     36.75 o 
   2   2  13      270.18      357.78     87.70 o 
 -11   3  13        0.40       -9.22     34.90 o 
 -10   3  13      410.37      493.21     68.87 o 
  -9   3  13       10.22       30.03     34.46 o 
  -8   3  13      727.71      780.34     63.92 o 
  -7   3  13      348.47      274.91     51.09 o 
  -6   3  13      966.69      923.76     81.34 o 
  -5   3  13        0.83       -1.09     21.85 o 
  -4   3  13      690.92      624.70     41.55 o 
  -3   3  13        6.53        4.94      9.62 o 
  -2   3  13     1702.22     1652.71     45.68 o 
  -1   3  13       28.47       16.67     14.99 o 
   0   3  13      754.48      765.37     42.75 o 
   1   3  13      191.34      159.77     25.34 o 
   2   3  13      898.22      856.55     73.36 o 
 -11   4  13       55.97       66.51     45.52 o 
 -10   4  13      227.81      183.75     41.05 o 
  -9   4  13      519.02      519.93     67.09 o 
  -8   4  13      392.36      375.92     76.69 o 
  -7   4  13      122.52      145.60     34.45 o 
  -6   4  13      274.04      321.90     58.46 o 
  -5   4  13      678.32      782.01     97.30 o 
  -4   4  13      299.03      290.76     23.60 o 
  -3   4  13       34.14       26.27      9.53 o 
  -2   4  13       21.48       26.98     12.56 o 
  -1   4  13        9.44       15.22     14.26 o 
   0   4  13        3.36       -3.09     14.13 o 
   1   4  13       16.84       56.24     21.77 o 
 -10   5  13        0.31        9.19     27.76 o 
  -9   5  13      129.86      187.68     38.96 o 
  -8   5  13      152.32      160.43     65.56 o 
  -7   5  13       46.33      113.81     53.79 o 
  -6   5  13       22.65       24.04     34.45 o 
  -5   5  13        2.23        8.94      8.04 o 
  -4   5  13       13.72        8.60      9.20 o 
  -3   5  13        9.31       21.27     11.11 o 
  -2   5  13      244.50      297.58     21.38 o 
  -1   5  13      139.69      119.81     18.99 o 
   0   5  13      300.56      328.25     33.20 o 
   1   5  13       41.06       36.45     20.08 o 
 -10   6  13      151.86      153.60     46.31 o 
  -9   6  13       10.48      -28.68     29.38 o 
  -8   6  13       10.43       55.71     30.05 o 
  -7   6  13      295.17      404.32     99.81 o 
  -6   6  13      562.75      643.22     66.34 o 
  -5   6  13      846.70      805.79     42.58 o 
  -4   6  13      145.43      116.41     19.41 o 
  -3   6  13       40.16       34.64     14.59 o 
  -2   6  13      124.03       99.41     16.94 o 
  -1   6  13        0.77        9.02     16.65 o 
   0   6  13       63.31       73.80     23.04 o 
  -9   7  13      159.05      183.68     46.90 o 
  -8   7  13       73.04      137.71     60.13 o 
  -7   7  13       92.16      194.81     36.58 o 
  -6   7  13      219.79      181.86     46.26 o 
  -5   7  13        2.14       31.79     21.35 o 
  -4   7  13       21.28       15.26     12.24 o 
  -3   7  13      359.55      329.21     20.70 o 
  -2   7  13       51.71       38.31     15.47 o 
  -1   7  13      128.22       91.47     20.82 o 
   0   7  13       13.63       36.36     20.43 o 
  -8   8  13       16.77       47.78     34.91 o 
  -7   8  13        4.21       -0.18     39.72 o 
  -6   8  13      193.12      189.80     74.33 o 
  -5   8  13      170.56      189.53     29.64 o 
  -4   8  13      506.46      510.37     49.00 o 
  -3   8  13       40.46       34.03     12.61 o 
  -2   8  13        6.04        4.65     14.38 o 
  -1   8  13       53.33       43.27     15.94 o 
  -7   9  13       44.33      128.41     59.39 o 
  -6   9  13       81.56       65.98     33.62 o 
  -5   9  13        0.46       54.97     28.61 o 
  -4   9  13        9.46       44.86     19.51 o 
  -3   9  13       81.97       97.76     18.01 o 
 -10   0  14      107.57      115.68     54.29 o 
  -9   0  14       21.11       -1.25     38.00 o 
  -8   0  14      110.78       84.36     79.34 o 
  -7   0  14       43.89       88.95     46.35 o 
  -6   0  14       64.57      151.59     49.69 o 
  -5   0  14      842.92      820.17    149.92 o 
  -4   0  14       17.93       -9.60     35.91 o 
  -3   0  14       38.31       -1.25     55.54 o 
  -2   0  14     1311.52     1198.10    108.99 o 
 -10   1  14        9.21       35.41     31.87 o 
  -9   1  14       13.27       65.08     56.98 o 
  -8   1  14        1.68       31.26     29.38 o 
  -7   1  14       37.16       72.25     31.74 o 
  -6   1  14       91.97       77.26     74.33 o 
  -5   1  14       14.48       42.98     28.05 o 
  -4   1  14       63.76       33.83     45.77 o 
  -3   1  14      324.52      384.12     45.17 o 
  -2   1  14       26.91       33.21     47.54 o 
   0   1  14      288.67      407.58     53.04 o 
 -10   2  14       15.15        8.54     36.43 o 
  -9   2  14       49.54      131.81     37.78 o 
  -8   2  14       80.74       64.47     55.66 o 
  -7   2  14        2.88       16.48     27.75 o 
  -6   2  14        4.74       34.79     28.17 o 
  -5   2  14        0.56      -32.57     64.73 o 
  -4   2  14       12.25       34.03     46.15 o 
  -3   2  14      115.46      198.77     68.49 o 
  -2   2  14      401.20      351.78     43.99 o 
  -1   2  14      249.20      102.73     56.38 o 
   0   2  14       94.03       21.30     31.74 o 
  -9   3  14        4.63       32.43     37.11 o 
  -8   3  14       83.14       87.76     44.68 o 
  -7   3  14       81.83       40.32     36.26 o 
  -6   3  14        0.50       12.90     26.56 o 
  -5   3  14        0.63       -1.39     23.90 o 
  -4   3  14        0.64       19.04     30.57 o 
  -3   3  14      127.75      105.27     54.08 o 
  -2   3  14        0.54      -17.54     57.21 o 
  -1   3  14      694.61      780.72     63.93 o 
  -9   4  14      150.72      129.73     46.79 o 
  -8   4  14       25.55       39.09     38.26 o 
  -7   4  14      339.46      358.63     49.05 o 
  -6   4  14       65.28       91.78     55.04 o 
  -5   4  14        1.53       12.64     25.25 o 
  -4   4  14        2.21        0.02     30.40 o 
  -3   4  14       37.48        0.42     54.29 o 
  -2   4  14       14.61       39.25     39.67 o 
  -1   4  14        1.10      -15.90     17.71 o 
  -8   5  14      413.27      464.59     66.04 o 
  -7   5  14       71.01       60.07     52.06 o 
  -6   5  14      216.53      182.17     38.17 o 
  -5   5  14       20.92       64.10     51.87 o 
  -4   5  14      394.10      331.99     63.06 o 
  -3   5  14        7.13      -15.45     38.42 o 
  -2   5  14      356.82      238.73     65.15 o 
  -7   6  14      160.25      164.45     46.04 o 
  -6   6  14        9.93       63.34     36.73 o 
  -5   6  14        2.61       17.53     26.45 o 
  -4   6  14       10.12       28.56     31.45 o 
  -3   6  14        3.01      -10.02     38.84 o 
  -6   7  14      292.72      275.76     77.26 o 
  -5   7  14      426.30      467.44     89.16 o 
  -4   7  14      193.84      152.42     44.37 o 
  -7   1  15      121.59      154.51     57.63 o 
  -6   1  15      424.75      418.86     53.30 o 
  -5   1  15      289.15      390.04     74.33 o 
  -5   2  15      210.55       98.97     51.78 o 
                                                 
